# Supplementary material for: Tools to kill: Genome of one of the most destructive plant pathogenic fungi Macrophomina phaseolina
Source: BMC Genomics. 2012 Sep 19;13:493. doi: 10.1186/1471-2164-13-493 (PMC3477038; doi:10.1186/1471-2164-13-493)
Supplement: Additional file 1 — Supplemental Table S1 to Table S8. Table S1 provides the raw data generation statistics. Table S2 provides the assembly statistics of M. phaseolina genome. Table S3 provides the transcriptome assembly statistics. Table S4 lists the InterPro codes corresponding to the protein families in Table 2. Table S5 lists the virulence associated genes in M. phaseolina. Table S6 lists the transporter families in M. phaseolina. Table S7 details the M. phaseolina gene models corresponding to Figure 4. Table S8 details the M. phaseolina gene models corresponding to Figure 5. [file 1471-2164-13-493-S1.xls]

## Sheet: Table S1
Table S1 Detailed generation of raw sequence data
Data Type	Runs (PTP)	Total Reads	Total Bases	Coverage (x)	Avg. insert size (bp)
gDNA:
Total 454 SE	4.50	6453427	2378806480	48.29
454 8K PE	2.00	2237694	773399326	15.7	7084.55
454 15K PE	1.00	1074197	380675799	7.73	14835.5
454 20K PE	1.00	1112835	420139989	8.53	19768.7
Total 454 PE	4.00	4424726	1574215114	31.95
Total 454 data	8.50	10878153	3953021594	80.24
Illumina 3K PE		12383864	1238386400	25.14	2936.6
Illumina 500 PE		17298132	1729813200	35.11	417.9
Total Illumina data		29681996	2968199600	60.25
Total gDNA data		40560149	6921221194	140.49
cDNA:
Total 454 data	3.00	4702285	1734185041	68.68
Abbreviations: PTP, picotiter plate; SE, single-end; PE, paired-end

## Sheet: Table S2
Table S2 Contig/scaffold metrics of the M. phaseolina genome
Consensus results
No. of reads used in assembly	13605539
No. of bases used in assembly	3776943795
No. of reads assembled	13125464	0.965
No. of partial reads	103949	0.008
No. of singleton	139906	0.01
No. of repeat	204943	0.015
No. of outlier	31277	0.002
Q40 plus bases in assembly	48761669	0.9892
Reference mapping
No. of mapped reads	13455016	0.9889
No. of fully mapped reads	12875810	0.9463
No. of partially mapped reads	146814	0.0108
No. of repeat reads	260151	0.0191
No. of chimeric reads	172241	0.0127
No. of unmapped reads	150523	0.0111
No. of mapped bases	3743452845	0.9911
Contig metrics
No. of contigs	3036
Total bases	49295847
No. of contigs (≥ 1000 bp)	980
Total bases	48657720	0.9871
No. of contigs (≥ 500 bp)	1235
Number of N50 contigs	92
Total bases	48833734	0.9906
Minimum	100
Maximum	1143446
Average	16237.1
N50	149259
Scaffold metrics
No. of scaffolds	94
Total bases	49595613
No. of scaffolds ≥ 1 Mb	15
Total bases	46038786	0.9283
No. of N50 Scaffolds	6
Total bases	25724610	0.5187
Minimum	2046
Maximum	5645103
Average	527613
N50	3395021

## Sheet: Table S3
Table S3 Contig/isotig metrics of the M. phaseolina transcriptome assembly
Input Read Metrics
Number of reads	3142153
Number of bases	1207030852
Q40 plus bases	13986542	98.17%
Consensus Metrics
Number of reads assembled	942170	30.00%
Number of partial reads	70640	2.20%
Number of singleton reads	41672	1.30%
Number of repeat reads	2063838	0.657
Number of outlier reads	11891	0.40%
Number of too short reads	11920	0.40%
Total		1
Contig Metrics
Number of contigs	18632
Total bases	21915796
GC content	11868203	54.16%
Number of N's	83	0.00 %
Minimum	0
Maximum	14414
Average	1176.24
N50	1730
Number of N50 contigs	3968
Isotig Metrics
Number of isotigs	15353
Total bases	23798706
GC content	12883085	0.5413
Number of N's	80	0.00 %
Minimum	33
Maximum	14414
Average	1550.1
N50	2115
Number of N50 isotigs	3654
Average contig count	2.2
Largest contig count	18
Number with one contig	9381
Isogroup Metrics
Number of isogroup	11403
Average contig count	1.6
Largest contig count	545	0.5413
Number with one contig	9265	0.00 %
Average isotig count	1.3
Largest isotig count	92	5.44 %
Number with one isotig	9446

## Sheet: Table S4
Table S4 InterPro codes of the corresponding protein families in Table 2
Protein family	InterPro ID
Fungal specific transcription factors	IPR007219, IPR004827, IPR003347, IPR004598, IPR003958, IPR000812, IPR011039, IPR017923, IPR004600, IPR013927, IPR019136, IPR003162, IPR019481
C2H2 zinc finger transcription factors	IPR007087, IPR015880, IPR000690, IPR013087, IPR014898
Zn2/Cys6 transcription factors	IPR001138
Major facilitator superfamily	IPR011701, IPR016196
Cytochrome P450	IPR001128, IPR002403
Pth11-like G-protein coupled receptor	IPR001499, IPR017981, IPR000366, IPR015672, IPR008427
Protein kinases	IPR011009, IPR000719, IPR006828, IPR018865, IPR017442, IPR008266, IPR008271
Histidine kinase	IPR008207
Heterokaryon incompatibility	IPR010730, IPR010816
Serine proteases	IPR009003
Subtilisin	IPR000209
Trypsin	IPR001254, IPR009003
Carboxypeptidase	IPR001563, IPR000834
Aspartic protease	IPR009007, IPR021109
Threonine protease	IPR001353, IPR000426
Cysteine protease	IPR005078, IPR000668, IPR004134
Metalloprotease	IPR006586, IPR001567
Lipase	IPR000909, IPR002168, IPR001087, IPR002921, IPR002642, IPR001736, IPR002641, IPR003140, IPR015141, IPR005152, IPR006693, IPR016035
Esterase/thioesterase	IPR007312, IPR004129, IPR000979, IPR017946, IPR002018, IPR009097, IPR001667, IPR002591, IPR011118, IPR013830, IPR003703, IPR000070, IPR003140, IPR006683, IPR002073, IPR000801, IPR002472, IPR000396, IPR010347, IPR001031, IPR010126, IPR008391
Glycoside hydrolase related	IPR001382, IPR006710, IPR013781, IPR001764, IPR000757, IPR001223, IPR000602, IPR000322, IPR005103, IPR001547, IPR004888, IPR000165, IPR005198, IPR001661, IPR017853, IPR001362, IPR006102, IPR000490, IPR005197, IPR001000, IPR004199, IPR001944, IPR001360, IPR000743, IPR001722, IPR011330, IPR000111, IPR001540, IPR005200, IPR000514, IPR013529, IPR002241, IPR005195, IPR005193, IPR006104, IPR000334, IPR…
Transposases	IPR006600, IPR002492, IPR004906, IPR018289, IPR004332
Cutinase	IPR000675
Polysaccharide lyase	IPR004898, IPR002022
Secondary metabolite backbone genes	IPR020801, IPR020841, IPR020807, IPR020842, IPR020806, IPR017795

## Sheet: Table S5
Table S5 List of virulence associated genes of M. phaseolina compared against pathogen-host interaction (PHI) database
	MPH Gene ID	Gene ID	Length	Domain	Pfam ID	Annotation	IPR ID	GO
1	mph00089	evm.model.contig00007.3	595	CATALASE_2	PS00438	Catalase	IPR002226	GO:0004096,GO:0006979,GO:0055114
2	mph00094	evm.model.contig00007.7	337	FAMILY NOT NAMED	PTHR11732	Aldo/keto reductase	IPR001395	GO:0016491,GO:0055114
3	mph00111	evm.model.contig00007.18	1293	FAMILY NOT NAMED	PTHR11712	Beta-ketoacyl synthase	IPR000794	GO:0003824,GO:0009058
4	mph00114	evm.model.contig00007.21	2569	Gene3D_G3DSA:3.40.366.10	G3DSA:3.40.366.10	Acyl transferase domain	IPR001227	GO:0008152,GO:0016740
5	mph00137	evm.model.contig00007.41	1334	ABC_tran	PF00005	ABC transporter-like	IPR003439	GO:0005524,GO:0016887
6	mph00167	evm.model.contig00008.21	391	S_AdoMet_synth1	MF	S-adenosylmethionine synthetase	IPR002133	GO:0004478,GO:0005524,GO:0006556
7	mph00248	evm.model.contig00010.1	1464	ABC_tran	PF00005	ABC transporter-like	IPR003439	GO:0005524,GO:0016887
8	mph00277	evm.model.contig00011.9	233	Gene3D_G3DSA:3.10.450.50	G3DSA:3.10.450.50
9	mph00286	evm.model.contig00013.1	815	GLHYDRLASE3	PR00133	Glycoside hydrolase family 3 N-terminal	IPR001764	GO:0004553,GO:0005975
10	mph00295	evm.model.contig00013.9	471	Complex1_49kDa	PF00346	NADH-quinone oxidoreductase subunit D	IPR001135	GO:0016651,GO:0048038,GO:0051287,GO:0055114
11	mph00299	evm.model.contig00013.12	854	EUTPISMRASEI	PR00416	DNA topoisomerase I C-terminal	IPR001631	GO:0003677,GO:0003917,GO:0005694,GO:0006265
12	mph00382	evm.model.contig00025.36	396	DEAD_ATP_HELICASE	PS00039	RNA helicase ATP-dependent DEAD-box conserved site	IPR000629	GO:0003676,GO:0005524,GO:0008026
13	mph00397	evm.model.contig00026.11	406	PROTEIN_KINASE_DOM	PS50011	Protein kinase catalytic domain	IPR000719	GO:0004672,GO:0005524,GO:0006468
14	mph00409	evm.model.contig00026.22	1116	Cyt-b5	PF00173	Cytochrome b5	IPR001199	GO:0020037
15	mph00510	evm.model.contig00028.42	1208	CATATPASE	PR00119	ATPase P-type K/Mg/Cd/Cu/Zn/Na/Ca/Na/H-transporter	IPR001757	GO:0005524,GO:0006754,GO:0015662,GO:0016020
16	mph00512	evm.model.contig00028.44	770	PMT	PF02366	Glycosyl transferase family 39	IPR003342	GO:0000030,GO:0006493,GO:0016020
17	mph00547	evm.model.contig00030.16	418	Cystathionine gamma-synthase	PIRSF001434	Cys/Met metabolism pyridoxal phosphate-dependent enzyme	IPR000277	GO:0006520,GO:0030170
18	mph00574	evm.model.contig00030.41	845	Gene3D_G3DSA:3.40.50.200	G3DSA:3.40.50.200	Peptidase S8/S53 subtilisin/kexin/sedolisin	IPR000209	GO:0004252,GO:0006508
19	mph00587	evm.model.contig00031.2	663	FAD_binding_4	PF01565	FAD linked oxidase N-terminal	IPR006094	GO:0016491,GO:0050660
20	mph00658	evm.model.contig00031.67	1495	HMMSmart_SM00091	SM00091	PAS	IPR000014	GO:0004871,GO:0007165
21	mph00689	evm.model.contig00033.2	655	Gene3D_G3DSA:3.20.20.80	G3DSA:3.20.20.80	Glycoside hydrolase subgroup catalytic core	IPR013781	GO:0003824,GO:0005975,GO:0043169
22	mph00704	evm.model.contig00035.3	701	ABC_tran	PF00005	ABC transporter-like	IPR003439	GO:0005524,GO:0016887
23	mph00707	evm.model.contig00035.5	425	Methyltransf_2	PF00891	O-methyltransferase family 2	IPR001077	GO:0008171
24	mph00712	evm.model.contig00035.10	451	TUBULIN	PR01161	Tubulin	IPR000217	GO:0005525,GO:0005874,GO:0007017
25	mph00770	evm.model.contig00035.66	481	RGSPROTEIN	PR01301	Regulator of G protein signalling	IPR000342	GO:0004871
26	mph00799	evm.model.contig00035.93	1302	PROTEIN_KINASE_DOM	PS50011	Protein kinase catalytic domain	IPR000719	GO:0004672,GO:0005524,GO:0006468
27	mph00801	evm.model.contig00035.95	1256	RasGEF_N	PF00618	Ras-like guanine nucleotide exchange factor N-terminal	IPR000651	GO:0005085,GO:0005622,GO:0051056
28	mph00833	evm.model.contig00035.121	343	FAMILY NOT NAMED	PTHR18884	Cell division protein GTP binding	IPR000038	GO:0005525,GO:0007049
29	mph00891	evm.model.contig00036.6	848	TPR_1	PF00515	Tetratricopeptide TPR-1	IPR001440	GO:0005515
30	mph00923	evm.model.contig00038.11	551	UDPG_MGDP_dh_N	PF03721	UDP-glucose/GDP-mannose dehydrogenase N-terminal	IPR001732	GO:0016616,GO:0051287,GO:0055114
31	mph00933	evm.model.contig00039.3	634	HMMSmart_SM00367	SM00367	Leucine-rich repeat cysteine-containing subtype	IPR006553
32	mph00937	evm.model.contig00039.7	954	PROTEIN_KINASE_DOM	PS50011	Protein kinase catalytic domain	IPR000719	GO:0004672,GO:0005524,GO:0006468
33	mph00957	evm.model.contig00039.26	899	CBS	PF00571	Cystathionine beta-synthase core	IPR000644	GO:0005515
34	mph01023	evm.model.contig00042.14	277	FAMILY NOT NAMED	PTHR11926	UDP-glucuronosyl/UDP-glucosyltransferase	IPR002213	GO:0008152,GO:0016758
35	mph01039	evm.model.contig00045.2	196	RASTRNSFRMNG	PR00449	Ras GTPase	IPR001806	GO:0005525,GO:0007264
36	mph01052	evm.model.contig00045.15	910	CLCHANNEL	PR00762	Chloride channel voltage gated	IPR001807	GO:0005247,GO:0006821,GO:0016020,GO:0055085
37	mph01059	evm.model.contig00045.22	585	MFS_1	PF07690	Major facilitator superfamily	IPR011701	GO:0016021,GO:0055085
38	mph01118	evm.model.contig00047.5	546	FAMILY NOT NAMED	PTHR11926	UDP-glucuronosyl/UDP-glucosyltransferase	IPR002213	GO:0008152,GO:0016758
39	mph01146	evm.model.contig00047.26	1032	DNA MISMATCH REPAIR PROTEIN (MLH PMS MUTL)	PTHR10073	DNA mismatch repair protein	IPR002099	GO:0005524,GO:0006298,GO:0030983
40	mph01299	evm.model.contig00052.16	467	FUMRATELYASE	PR00149	Fumarate lyase	IPR000362
41	mph01323	evm.model.contig00052.35	572	ABC_tran	PF00005	ABC transporter-like	IPR003439	GO:0005524,GO:0016887
42	mph01324	evm.model.contig00052.36	428	ABC2_membrane	PF01061	ABC-2 type transporter	IPR013525	GO:0016020
43	mph01335	evm.model.contig00052.46	1131	HATPASE	PR00120	ATPase P-type H+ transporting proton pump	IPR000695	GO:0005524,GO:0006754,GO:0015662,GO:0016020
44	mph01343	evm.model.contig00052.51	490	CATALASE_2	PS00438	Catalase	IPR002226	GO:0004096,GO:0006979,GO:0055114
45	mph01451	evm.model.contig00055.14	245	RASTRNSFRMNG	PR00449	Ras GTPase	IPR001806	GO:0005525,GO:0007264
46	mph01480	evm.model.contig00055.42	547	Gene3D_G3DSA:3.40.50.7700	G3DSA:3.40.50.7700	Phosphoribosylaminoimidazole carboxylase core	IPR000031	GO:0004638,GO:0006189
47	mph01526	evm.model.contig00056.22	356	HMMSmart_SM00320	SM00320	WD40 repeat	IPR001680	GO:0005515
48	mph01611	evm.model.contig00066.11	943	PUF	PF00806	Pumilio RNA-binding repeat	IPR001313	GO:0003723
49	mph01622	evm.model.contig00066.22	450	TUBULIN	PR01161	Tubulin	IPR000217	GO:0005525,GO:0005874,GO:0007017
50	mph01631	evm.model.contig00067.5	677	Aconitase_C	PF00694	Aconitase A/isopropylmalate dehydratase small subunit swivel	IPR000573	GO:0008152
51	mph01635	evm.model.contig00068.2	894	Gene3D_G3DSA:3.60.120.10	G3DSA:3.60.120.10	ADC synthase	IPR005801	GO:0009058
52	mph01667	evm.model.contig00068.32	892	RHD3	PF05879	Root hair defective 3 GTP-binding	IPR008803	GO:0016817
53	mph01772	evm.model.contig00073.32	325	FAMILY NOT NAMED	PTHR11732	Aldo/keto reductase	IPR001395	GO:0016491,GO:0055114
54	mph01775	evm.model.contig00073.35	520	P450	PR00385	Cytochrome P450	IPR001128	GO:0005506,GO:0009055,GO:0016705,GO:0020037
55	mph01818	evm.model.contig00073.70	449	PMI_typeI	PF01238	Mannose-6-phosphate isomerase type I	IPR001250	GO:0004476,GO:0005975,GO:0008270
56	mph01860	evm.model.contig00076.12	285	P450	PR00385	Cytochrome P450	IPR001128	GO:0005506,GO:0009055,GO:0016705,GO:0020037
57	mph01903	evm.model.contig00079.7	385	FAMILY NOT NAMED	PTHR11695	Alcohol dehydrogenase superfamily zinc-containing	IPR002085	GO:0008270,GO:0016491,GO:0055114
58	mph01905	evm.model.contig00079.9	631	GMC_oxred_N	PF00732	Glucose-methanol-choline oxidoreductase N-terminal	IPR000172	GO:0016614,GO:0050660
59	mph01906	evm.model.contig00079.10	1083	CATATPASE	PR00119	ATPase P-type K/Mg/Cd/Cu/Zn/Na/Ca/Na/H-transporter	IPR001757	GO:0005524,GO:0006754,GO:0015662,GO:0016020
60	mph01909	evm.model.contig00079.13	406	TUBULIN	PR01161	Tubulin	IPR000217	GO:0005525,GO:0005874,GO:0007017
61	mph02062	evm.model.contig00083.14	1101	DNA_pol_A	PF00476	DNA-directed DNA polymerase family A palm domain	IPR001098	GO:0003677,GO:0003887,GO:0006260
62	mph02069	evm.model.contig00083.20	284	DUF3129	PF11327	Protein of unknown function DUF3129	IPR021476
63	mph02102	evm.model.contig00083.49	535	PB1	PF00564	Phox/Bem1p	IPR000270	GO:0005515
64	mph02140	evm.model.contig00083.79	1863	FAMILY NOT NAMED	PTHR11712	Beta-ketoacyl synthase	IPR000794	GO:0003824,GO:0009058
65	mph02141	evm.model.contig00083.80	2086	Gene3D_G3DSA:3.40.366.10	G3DSA:3.40.366.10	Acyl transferase domain	IPR001227	GO:0008152,GO:0016740
66	mph02182	evm.model.contig00085.10	204	Gene3D_G3DSA:2.60.40.420	G3DSA:2.60.40.420	Cupredoxin	IPR008972
67	mph02197	evm.model.contig00085.22	531	PLA2_B	PF01735	Lysophospholipase catalytic domain	IPR002642	GO:0004620,GO:0009395
68	mph02210	evm.model.contig00085.35	1097	pol2: DNA polymerase (pol2)	TIGR00592	DNA-directed DNA polymerase family B pol2	IPR004578	GO:0000166,GO:0003677,GO:0003887,GO:0006260
69	mph02228	evm.model.contig00085.51	1018	dnl1: DNA ligase I ATP-dependent (dnl1)	TIGR00574	DNA ligase ATP-dependent	IPR000977	GO:0003910,GO:0005524,GO:0006260,GO:0006281,GO:0006310
70	mph02283	evm.model.contig00088.4	999	HMMSmart_SM00239	SM00239	C2 calcium-dependent membrane targeting	IPR000008	GO:0005515
71	mph02301	evm.model.contig00088.22	294	SDRFAMILY	PR00080	Short-chain dehydrogenase/reductase SDR	IPR002198	GO:0008152,GO:0016491
72	mph02317	evm.model.contig00088.36	632	Cyclin_C	PF02984	Cyclin C-terminal	IPR004367	GO:0005634
73	mph02326	evm.model.contig00088.44	354	GPROTEINA	PR00318	Guanine nucleotide binding protein (G-protein) alpha subunit	IPR001019	GO:0004871,GO:0007186,GO:0019001
74	mph02333	evm.model.contig00088.50	457	Glyco_hydro_72	PF03198	Glycolipid anchored surface protein GAS1	IPR004886
75	mph02354	evm.model.contig00089.16	5602	AMP-binding	PF00501	AMP-dependent synthetase/ligase	IPR000873	GO:0003824,GO:0008152
76	mph02355	evm.model.contig00089.17	1324	ABC_membrane	PF00664	ABC transporter transmembrane domain	IPR001140	GO:0005524,GO:0006810,GO:0016021,GO:0042626,GO:0055085
77	mph02356	evm.model.contig00089.18	536	FADPNR	PR00368	FAD-dependent pyridine nucleotide-disulphide oxidoreductase	IPR013027
78	mph02360	evm.model.contig00089.22	927	FCH	PF00611	Fps/Fes/Fer/CIP4 homology	IPR001060
79	mph02363	evm.model.contig00089.25	541	PROTEIN_KINASE_DOM	PS50011	Protein kinase catalytic domain	IPR000719	GO:0004672,GO:0005524,GO:0006468
80	mph02390	evm.model.contig00090.20	698	HMMSmart_SM00239	SM00239	C2 calcium-dependent membrane targeting	IPR000008	GO:0005515
81	mph02397	evm.model.contig00090.27	208	RASTRNSFRMNG	PR00449	Ras GTPase	IPR001806	GO:0005525,GO:0007264
82	mph02429	evm.model.contig00090.54	216	NPP1	PF05630	Necrosis inducing	IPR008701
83	mph02490	evm.model.contig00092.6	592	Sugar_tr	PF00083	General substrate transporter	IPR005828	GO:0016021,GO:0022857,GO:0055085
84	mph02503	evm.model.contig00094.9	413	Acetyl-CoA acetyltransferase	PIRSF000429	Thiolase	IPR002155	GO:0008152,GO:0016747
85	mph02565	evm.model.contig00095.8	472	MFS_1	PF07690	Major facilitator superfamily	IPR011701	GO:0016021,GO:0055085
86	mph02571	evm.model.contig00095.12	408	GlcN6P_deamin	MF	Glucosamine-6-phosphate isomerase	IPR004547	GO:0004342,GO:0006044
87	mph02578	evm.model.contig00095.17	433	nagA: N-acetylglucosamine-6-phosphate deacetylase	TIGR00221	N-acetylglucosamine-6-phosphate deacetylase	IPR003764	GO:0006044,GO:0008448
88	mph02614	evm.model.contig00097.4	1195	FAMILY NOT NAMED	PTHR11926	UDP-glucuronosyl/UDP-glucosyltransferase	IPR002213	GO:0008152,GO:0016758
89	mph02669	evm.model.contig00099.29	692	TPP_ENZYMES	PS00187	TPP-binding enzyme conserved site	IPR000399	GO:0000287,GO:0016740,GO:0030976
90	mph02672	evm.model.contig00099.32	440	ZINC_FINGER_C2H2_1	PS00028	Zinc finger C2H2-type	IPR007087	GO:0005622,GO:0008270
91	mph02743	evm.model.contig00101.7	202	RASTRNSFRMNG	PR00449	Ras GTPase	IPR001806	GO:0005525,GO:0007264
92	mph02756	evm.model.contig00101.16	604	SUGAR_TRANSPORT_1	PS00216	Sugar transporter conserved site	IPR005829	GO:0005215,GO:0006810,GO:0016020,GO:0055085
93	mph02763	AUGUSTUS.model.2432.contig00101	548	MFS_1	PF07690	Major facilitator superfamily	IPR011701	GO:0016021,GO:0055085
94	mph02766	evm.model.contig00101.24	2257	FAMILY NOT NAMED	PTHR11712	Beta-ketoacyl synthase	IPR000794	GO:0003824,GO:0009058
95	mph02872	evm.model.contig00108.5	602	FAD_binding_4	PF01565	FAD linked oxidase N-terminal	IPR006094	GO:0016491,GO:0050660
96	mph02878	evm.model.contig00108.10	323	GLHYDRLASE10	PR00134	Glycoside hydrolase family 10	IPR001000	GO:0004553,GO:0005975
97	mph02881	evm.model.contig00108.13	813	COF_2	PS01229	Cof protein	IPR000150	GO:0008152,GO:0016787
98	mph02882	evm.model.contig00108.14	376	Glyco_hydro_72	PF03198	Glycolipid anchored surface protein GAS1	IPR004886
99	mph02885	evm.model.contig00108.17	999	ABC_TRANSPORTER_2	PS50893	ABC transporter-like	IPR003439	GO:0005524,GO:0016887
100	mph02931	evm.model.contig00109.25	3865	FAMILY NOT NAMED	PTHR11712	Beta-ketoacyl synthase	IPR000794	GO:0003824,GO:0009058
101	mph02940	evm.model.contig00109.33	687	ABC_tran	PF00005	ABC transporter-like	IPR003439	GO:0005524,GO:0016887
102	mph02941	evm.model.contig00109.34	375	ABC2_membrane	PF01061	ABC-2 type transporter	IPR013525	GO:0016020
103	mph02955	evm.model.contig00117.3	2779	AMP-binding	PF00501	AMP-dependent synthetase/ligase	IPR000873	GO:0003824,GO:0008152
104	mph03015	evm.model.contig00156.16	281	Peptidase_M43	PF05572	Peptidase M43 pregnancy-associated plasma-A	IPR008754
105	mph03016	evm.model.contig00156.17	578	PTR2	PF00854	Oligopeptide transporter	IPR000109	GO:0005215,GO:0006857,GO:0016020
106	mph03027	evm.model.contig00156.26	845	FAMILY NOT NAMED	PTHR22589	Acyltransferase ChoActase/COT/CPT	IPR000542	GO:0008415
107	mph03076	evm.model.contig00160.5	876	AMP-binding	PF00501	AMP-dependent synthetase/ligase	IPR000873	GO:0003824,GO:0008152
108	mph03084	evm.model.contig00160.13	295	Peptidase_M43	PF05572	Peptidase M43 pregnancy-associated plasma-A	IPR008754
109	mph03121	evm.model.contig00163.12	477	PEPSIN	PR00792	Peptidase A1	IPR001461	GO:0004190,GO:0006508
110	mph03136	evm.model.contig00163.26	536	MFS_1	PF07690	Major facilitator superfamily	IPR011701	GO:0016021,GO:0055085
111	mph03305	evm.model.contig00163.175	1383	PROTEIN_KINASE_DOM	PS50011	Protein kinase catalytic domain	IPR000719	GO:0004672,GO:0005524,GO:0006468
112	mph03343	evm.model.contig00163.209	1364	RNB	PF00773	Ribonuclease II/R	IPR001900	GO:0003723,GO:0004540
113	mph03348	evm.model.contig00163.214	1045	PROTEIN_KINASE_DOM	PS50011	Protein kinase catalytic domain	IPR000719	GO:0004672,GO:0005524,GO:0006468
114	mph03390	evm.model.contig00163.254	776	PROTEIN_KINASE_DOM	PS50011	Protein kinase catalytic domain	IPR000719	GO:0004672,GO:0005524,GO:0006468
115	mph03396	evm.model.contig00163.260	632	PROTEIN_KINASE_DOM	PS50011	Protein kinase catalytic domain	IPR000719	GO:0004672,GO:0005524,GO:0006468
116	mph03409	evm.model.contig00163.269	652	PROTEIN_KINASE_DOM	PS50011	Protein kinase catalytic domain	IPR000719	GO:0004672,GO:0005524,GO:0006468
117	mph03427	evm.model.contig00163.286	306	Glyco_hydro_17	PF00332	Glycoside hydrolase family 17	IPR000490	GO:0004553,GO:0005975
118	mph03428	evm.model.contig00163.287	505	MFS_1	PF07690	Major facilitator superfamily	IPR011701	GO:0016021,GO:0055085
119	mph03437	evm.model.contig00163.295	1146	HMMSmart_SM00239	SM00239	C2 calcium-dependent membrane targeting	IPR000008	GO:0005515
120	mph03460	evm.model.contig00163.314	607	Cu-oxidase	PF00394	Multicopper oxidase type 1	IPR001117	GO:0016491,GO:0055114
121	mph03470	evm.model.contig00163.322	450	TUBULIN	PR01161	Tubulin	IPR000217	GO:0005525,GO:0005874,GO:0007017
122	mph03472	evm.model.contig00163.324	573	MFS_1	PF07690	Major facilitator superfamily	IPR011701	GO:0016021,GO:0055085
123	mph03492	evm.model.contig00164.11	682	CLCHANNEL	PR00762	Chloride channel voltage gated	IPR001807	GO:0005247,GO:0006821,GO:0016020,GO:0055085
124	mph03510	evm.model.contig00165.2	1396	ABC_tran	PF00005	ABC transporter-like	IPR003439	GO:0005524,GO:0016887
125	mph03558	evm.model.contig00165.45	388	Metallophos	PF00149	Metallo-dependent phosphatase	IPR004843	GO:0016787
126	mph03590	AUGUSTUS.model.3142.contig00165	275	GP91PHOX	PR00466	Cytochrome b245 heavy chain	IPR000778	GO:0016020,GO:0016491,GO:0055114
127	mph03591	evm.model.contig00166.1	255	Ferric_reduct	PF01794	Flavoprotein transmembrane component	IPR013130	GO:0005506,GO:0009055,GO:0016021,GO:0016491,GO:0050660
128	mph03611	evm.model.contig00166.18	988	FAMILY NOT NAMED	PTHR22762	Glycoside hydrolase family 31	IPR000322	GO:0004553,GO:0005975
129	mph03627	evm.model.contig00166.29	688	PROTEIN_KINASE_DOM	PS50011	Protein kinase catalytic domain	IPR000719	GO:0004672,GO:0005524,GO:0006468
130	mph03642	evm.model.contig00166.43	419	Uncharacterised conserved protein UCP028846 type	PIRSF028846	Uncharacterised conserved protein UCP028846	IPR008313
131	mph03650	evm.model.contig00166.51	524	Metallophos	PF00149	Metallo-dependent phosphatase	IPR004843	GO:0016787
132	mph03673	evm.model.contig00167.7	1754	FAMILY NOT NAMED	PTHR11712	Beta-ketoacyl synthase	IPR000794	GO:0003824,GO:0009058
133	mph03675	evm.model.contig00167.8	1722	ABC_tran	PF00005	ABC transporter-like	IPR003439	GO:0005524,GO:0016887
134	mph03751	evm.model.contig00167.78	399	DEAD_ATP_HELICASE	PS00039	RNA helicase ATP-dependent DEAD-box conserved site	IPR000629	GO:0003676,GO:0005524,GO:0008026
135	mph03767	evm.model.contig00168.6	381	FAMILY NOT NAMED	PTHR18884	Cell division protein GTP binding	IPR000038	GO:0005525,GO:0007049
136	mph03807	evm.model.contig00169.17	415	Glycolipid 2-alpha-mannosyltransferase fungal type	PIRSF018153	Glycosyl transferase family 15	IPR002685	GO:0000030,GO:0006486,GO:0016020
137	mph03826	evm.model.contig00169.35	514	Uncharacterised conserved protein UCP028846 type	PIRSF028846	Uncharacterised conserved protein UCP028846	IPR008313
138	mph03865	evm.model.contig00170.34	473	ABC2_membrane	PF01061	ABC-2 type transporter	IPR013525	GO:0016020
139	mph03872	evm.model.contig00170.39	5616	AMP-binding	PF00501	AMP-dependent synthetase/ligase	IPR000873	GO:0003824,GO:0008152
140	mph03873	evm.model.contig00170.40	958	FAMILY NOT NAMED	PTHR11712	Beta-ketoacyl synthase	IPR000794	GO:0003824,GO:0009058
141	mph03875	evm.model.contig00170.41	577	TCRTETB	PR01036	Tetracycline resistance protein TetB/drug resistance transporter	IPR001411
142	mph03877	evm.model.contig00170.43	2056	Gene3D_G3DSA:3.40.366.10	G3DSA:3.40.366.10	Acyl transferase domain	IPR001227	GO:0008152,GO:0016740
143	mph03928	evm.model.contig00171.7	293	SDRFAMILY	PR00080	Short-chain dehydrogenase/reductase SDR	IPR002198	GO:0008152,GO:0016491
144	mph03949	evm.model.contig00176.4	1711	Gene3D_G3DSA:1.10.150.60	G3DSA:1.10.150.60	ARID/BRIGHT DNA-binding domain	IPR001606	GO:0003677,GO:0005622
145	mph03977	evm.model.contig00177.16	2550	FAMILY NOT NAMED	PTHR11712	Beta-ketoacyl synthase	IPR000794	GO:0003824,GO:0009058
146	mph03978	evm.model.contig00177.17	1189	AMP-binding	PF00501	AMP-dependent synthetase/ligase	IPR000873	GO:0003824,GO:0008152
147	mph04091	evm.model.contig00183.6	329	GLHYDRLASE7	PR00734	Glycoside hydrolase family 7	IPR001722	GO:0004553,GO:0005975
148	mph04140	evm.model.contig00185.9	542	FAD_binding_4	PF01565	FAD linked oxidase N-terminal	IPR006094	GO:0016491,GO:0050660
149	mph04204	evm.model.contig00206.18	307	Methyltransf_11	PF08241	Methyltransferase type 11	IPR013216	GO:0008152,GO:0008168
150	mph04233	evm.model.contig00207.25	1767	FAMILY NOT NAMED	PTHR11712	Beta-ketoacyl synthase	IPR000794	GO:0003824,GO:0009058
151	mph04250	evm.model.contig00207.36	265	SDRFAMILY	PR00080	Short-chain dehydrogenase/reductase SDR	IPR002198	GO:0008152,GO:0016491
152	mph04298	evm.model.contig00207.79	189	SCYD_GLOLA_Q00455	PD022193	Scytalone dehydratase	IPR004235	GO:0006582,GO:0030411
153	mph04300	evm.model.contig00207.81	779	Gene3D_G3DSA:2.10.150.10	G3DSA:2.10.150.10	Urease beta subunit	IPR002019	GO:0006807,GO:0009039,GO:0016151
154	mph04405	evm.model.contig00209.1	618	GLHYDRLASE3	PR00133	Glycoside hydrolase family 3 N-terminal	IPR001764	GO:0004553,GO:0005975
155	mph04425	evm.model.contig00209.19	446	FAD_binding_3	PF01494	Monooxygenase FAD-binding	IPR002938	GO:0004497,GO:0055114
156	mph04431	evm.model.contig00210.1	549	COesterase	PF00135	Carboxylesterase type B	IPR002018
157	mph04435	evm.model.contig00210.5	862	GLHYDRLASE3	PR00133	Glycoside hydrolase family 3 N-terminal	IPR001764	GO:0004553,GO:0005975
158	mph04458	evm.model.contig00211.4	574	HSP90	MF	Heat shock protein Hsp90	IPR001404	GO:0005524,GO:0006457,GO:0006950,GO:0051082
159	mph04459	evm.model.contig00211.5	321	Metallophos	PF00149	Metallo-dependent phosphatase	IPR004843	GO:0016787
160	mph04527	evm.model.contig00214.1	552	FAD_binding_8	PF08022	FAD-binding 8	IPR013112
161	mph04548	evm.model.contig00215.17	1319	Response_reg	PF00072	Signal transduction response regulator receiver domain	IPR001789	GO:0000156,GO:0000160,GO:0006355
162	mph04556	evm.model.contig00215.25	593	HMMSmart_SM00320	SM00320	WD40 repeat	IPR001680	GO:0005515
163	mph04586	evm.model.contig00215.51	1377	FAMILY NOT NAMED	PTHR11926	UDP-glucuronosyl/UDP-glucosyltransferase	IPR002213	GO:0008152,GO:0016758
164	mph04607	evm.model.contig00215.70	1058	CATATPASE	PR00119	ATPase P-type K/Mg/Cd/Cu/Zn/Na/Ca/Na/H-transporter	IPR001757	GO:0005524,GO:0006754,GO:0015662,GO:0016020
165	mph04626	evm.model.contig00217.9	1329	PROTEIN_KINASE_DOM	PS50011	Protein kinase catalytic domain	IPR000719	GO:0004672,GO:0005524,GO:0006468
166	mph04639	evm.model.contig00217.19	976	MIT	PF04212	MIT	IPR007330
167	mph04683	evm.model.contig00218.10	506	FAD_binding_4	PF01565	FAD linked oxidase N-terminal	IPR006094	GO:0016491,GO:0050660
168	mph04695	evm.model.contig00218.19	1111	Gene3D_G3DSA:1.10.630.10	G3DSA:1.10.630.10	Cytochrome P450	IPR001128	GO:0005506,GO:0009055,GO:0016705,GO:0020037
169	mph04711	evm.model.contig00218.32	620	PROTEIN_KINASE_DOM	PS50011	Protein kinase catalytic domain	IPR000719	GO:0004672,GO:0005524,GO:0006468
170	mph04740	evm.model.contig00218.59	600	ICL	PF00463	Isocitrate lyase/phosphorylmutase	IPR000918	GO:0003824,GO:0008152
171	mph04741	evm.model.contig00218.60	479	CITRTSNTHASE	PR00143	Citrate synthase-like	IPR002020	GO:0044262,GO:0046912
172	mph04753	evm.model.contig00218.69	846	GLHYDRLASE3	PR00133	Glycoside hydrolase family 3 N-terminal	IPR001764	GO:0004553,GO:0005975
173	mph04760	evm.model.contig00218.75	320	Cellulase	PF00150	Glycoside hydrolase family 5	IPR001547	GO:0004553,GO:0005975
174	mph04835	evm.model.contig00221.8	923	GATAZNFINGER	PR00619	Zinc finger GATA-type	IPR000679	GO:0003700,GO:0006355,GO:0008270,GO:0043565
175	mph04856	evm.model.contig00221.27	251	Pectate_lyase	PF03211	Pectate lyase catalytic	IPR004898	GO:0005576,GO:0030570
176	mph04907	evm.model.contig00222.19	2084	RA	PF00788	Ras-association	IPR000159	GO:0007165
177	mph04924	evm.model.contig00222.35	641	Gene3D_G3DSA:3.10.260.10	G3DSA:3.10.260.10	Transcription regulator HTH APSES-type DNA-binding domain	IPR003163	GO:0003677,GO:0003700,GO:0006355
178	mph04927	evm.model.contig00222.37	962	Glyco_transf_20	PF00982	Glycosyl transferase family 20	IPR001830	GO:0003824,GO:0005992
179	mph04967	evm.model.contig00224.4	322	FAMILY NOT NAMED	PTHR11380	Transcription initiation factor IID 18kDa subunit	IPR003195	GO:0003702,GO:0006366
180	mph04969	evm.model.contig00224.6	1413	PH	PF00169	Pleckstrin homology domain	IPR001849	GO:0005515
181	mph04984	evm.model.contig00225.7	350	Alternative oxidase	PIRSF005229	Alternative oxidase	IPR002680	GO:0005740,GO:0007585,GO:0055114
182	mph05008	evm.model.contig00226.5	934	CATATPASE	PR00119	ATPase P-type K/Mg/Cd/Cu/Zn/Na/Ca/Na/H-transporter	IPR001757	GO:0005524,GO:0006754,GO:0015662,GO:0016020
183	mph05017	evm.model.contig00227.1	1521	FAMILY NOT NAMED	PTHR11226	UDP-glucose:Glycoprotein Glucosyltransferase	IPR009448	GO:0003980,GO:0006486
184	mph05024	evm.model.contig00227.8	2356	PROTEIN_KINASE_DOM	PS50011	Protein kinase catalytic domain	IPR000719	GO:0004672,GO:0005524,GO:0006468
185	mph05033	evm.model.contig00228.6	613	PTR2	PF00854	Oligopeptide transporter	IPR000109	GO:0005215,GO:0006857,GO:0016020
186	mph05036	evm.model.contig00228.9	483	MFS_1	PF07690	Major facilitator superfamily	IPR011701	GO:0016021,GO:0055085
187	mph05037	evm.model.contig00228.10	378	PEPSIN	PR00792	Peptidase A1	IPR001461	GO:0004190,GO:0006508
188	mph05075	evm.model.contig00229.22	1082	Gene3D_G3DSA:4.10.240.10	G3DSA:4.10.240.10	Zn(2)-C6 fungal-type DNA-binding domain	IPR001138	GO:0003700,GO:0005634,GO:0006355,GO:0008270
189	mph05112	evm.model.contig00229.57	515	Glyco_transf_20	PF00982	Glycosyl transferase family 20	IPR001830	GO:0003824,GO:0005992
190	mph05207	evm.model.contig00232.33	506	Cyclin_C	PF02984	Cyclin C-terminal	IPR004367	GO:0005634
191	mph05222	evm.model.contig00233.3	683	HAT	PF02184	RNA-processing protein HAT helix	IPR003107	GO:0005622,GO:0006396
192	mph05236	evm.model.contig00233.14	578	Cu-oxidase	PF00394	Multicopper oxidase type 1	IPR001117	GO:0016491,GO:0055114
193	mph05254	evm.model.contig00234.10	256	Pectate_lyase	PF03211	Pectate lyase catalytic	IPR004898	GO:0005576,GO:0030570
194	mph05311	evm.model.contig00247.11	429	FAMILY NOT NAMED	PTHR11712	Beta-ketoacyl synthase	IPR000794	GO:0003824,GO:0009058
195	mph05312	evm.model.contig00247.12	1685	FAMILY NOT NAMED	PTHR11712	Beta-ketoacyl synthase	IPR000794	GO:0003824,GO:0009058
196	mph05324	evm.model.contig00247.22	871	GLHYDRLASE3	PR00133	Glycoside hydrolase family 3 N-terminal	IPR001764	GO:0004553,GO:0005975
197	mph05397	evm.model.contig00249.19	538	FAD_binding_4	PF01565	FAD linked oxidase N-terminal	IPR006094	GO:0016491,GO:0050660
198	mph05405	evm.model.contig00249.27	920	Gene3D_G3DSA:1.10.630.10	G3DSA:1.10.630.10	Cytochrome P450	IPR001128	GO:0005506,GO:0009055,GO:0016705,GO:0020037
199	mph05412	evm.model.contig00249.33	720	CATALASE_2	PS00438	Catalase	IPR002226	GO:0004096,GO:0006979,GO:0055114
200	mph05450	evm.model.contig00249.68	378	Glyco_hydro_28	PF00295	Glycoside hydrolase family 28	IPR000743	GO:0004650,GO:0005975
201	mph05464	evm.model.contig00249.78	419	HMMSmart_SM00382	SM00382	ATPase AAA+ type core	IPR003593	GO:0000166,GO:0017111
202	mph05565	evm.model.contig00253.1	237	Pribosyltran	PF00156	Phosphoribosyltransferase	IPR000836	GO:0009116
203	mph05578	evm.model.contig00253.14	1205	PROTEIN_KINASE_DOM	PS50011	Protein kinase catalytic domain	IPR000719	GO:0004672,GO:0005524,GO:0006468
204	mph05580	evm.model.contig00253.16	317	FAMILY NOT NAMED	PTHR11002	Carbonic anhydrase	IPR001765	GO:0004089,GO:0008270,GO:0015976
205	mph05702	evm.model.contig00257.2	624	zf-C2H2	PF00096	Zinc finger C2H2-type	IPR007087	GO:0005622,GO:0008270
206	mph05739	evm.model.contig00257.33	674	Gene3D_G3DSA:1.10.1300.10	G3DSA:1.10.1300.10	3'5'-cyclic nucleotide phosphodiesterase catalytic domain	IPR002073	GO:0004114,GO:0007165
207	mph05744	evm.model.contig00257.38	607	HMMSmart_SM00320	SM00320	WD40 repeat	IPR001680	GO:0005515
208	mph05781	evm.model.contig00258.9	389	N-myristoyl transferase	PIRSF015892	Myristoyl-CoA:protein N-myristoyltransferase	IPR000903	GO:0004379,GO:0006499
209	mph05792	evm.model.contig00258.18	327	Chs3p	PF12271	Chitin synthase III catalytic subunit	IPR022057
210	mph05860	evm.model.contig00259.22	351	GPROTEINB	PR00319	G-protein beta subunit	IPR001632
211	mph05888	evm.model.contig00259.47	504	DEAD_ATP_HELICASE	PS00039	RNA helicase ATP-dependent DEAD-box conserved site	IPR000629	GO:0003676,GO:0005524,GO:0008026
212	mph05941	evm.model.contig00260.9	1746	CATATPASE	PR00119	ATPase P-type K/Mg/Cd/Cu/Zn/Na/Ca/Na/H-transporter	IPR001757	GO:0005524,GO:0006754,GO:0015662,GO:0016020
213	mph05950	evm.model.contig00260.17	274	SDRFAMILY	PR00080	Short-chain dehydrogenase/reductase SDR	IPR002198	GO:0008152,GO:0016491
214	mph06015	evm.model.contig00261.47	1292	Gene3D_G3DSA:4.10.240.10	G3DSA:4.10.240.10	Zn(2)-C6 fungal-type DNA-binding domain	IPR001138	GO:0003700,GO:0005634,GO:0006355,GO:0008270
215	mph06025	evm.model.contig00261.57	843	CBS	PF00571	Cystathionine beta-synthase core	IPR000644	GO:0005515
216	mph06034	evm.model.contig00262.6	416	Glycolipid 2-alpha-mannosyltransferase fungal type	PIRSF018153	Glycosyl transferase family 15	IPR002685	GO:0000030,GO:0006486,GO:0016020
217	mph06080	evm.model.contig00264.1	485	Glyco_hydro_72	PF03198	Glycolipid anchored surface protein GAS1	IPR004886
218	mph06089	evm.model.contig00264.10	318	Metallophos	PF00149	Metallo-dependent phosphatase	IPR004843	GO:0016787
219	mph06090	evm.model.contig00264.11	256	HMMSmart_SM00667	SM00667	LisH dimerisation motif	IPR006594	GO:0005515
220	mph06102	evm.model.contig00265.9	268	ODADCRBXLASE	PR01179	Ornithine/DAP/Arg decarboxylase	IPR000183	GO:0003824
221	mph06122	evm.model.contig00265.27	406	MFS_1	PF07690	Major facilitator superfamily	IPR011701	GO:0016021,GO:0055085
222	mph06172	evm.model.contig00266.24	614	GMC_oxred_N	PF00732	Glucose-methanol-choline oxidoreductase N-terminal	IPR000172	GO:0016614,GO:0050660
223	mph06201	evm.model.contig00266.50	651	MFS_1	PF07690	Major facilitator superfamily	IPR011701	GO:0016021,GO:0055085
224	mph06206	evm.model.contig00266.54	469	PROTEIN_KINASE_DOM	PS50011	Protein kinase catalytic domain	IPR000719	GO:0004672,GO:0005524,GO:0006468
225	mph06217	evm.model.contig00266.64	507	RA	PF00788	Ras-association	IPR000159	GO:0007165
226	mph06219	evm.model.contig00266.66	821	CDC48_N	PF02359	ATPase AAA-type VAT N-terminal	IPR003338	GO:0005524
227	mph06244	evm.model.contig00267.22	501	FAD_binding_3	PF01494	Monooxygenase FAD-binding	IPR002938	GO:0004497,GO:0055114
228	mph06250	AUGUSTUS.model.5455.contig00267	530	MFS_1	PF07690	Major facilitator superfamily	IPR011701	GO:0016021,GO:0055085
229	mph06308	evm.model.contig00267.79	1431	ABC_tran	PF00005	ABC transporter-like	IPR003439	GO:0005524,GO:0016887
230	mph06315	evm.model.contig00267.86	605	KINESINHEAVY	PR00380	Kinesin motor domain	IPR001752	GO:0003777,GO:0005524,GO:0007018
231	mph06341	evm.model.contig00267.108	1105	Cu-oxidase	PF00394	Multicopper oxidase type 1	IPR001117	GO:0016491,GO:0055114
232	mph06405	evm.model.contig00271.2	419	MFS_1	PF07690	Major facilitator superfamily	IPR011701	GO:0016021,GO:0055085
233	mph06406	evm.model.contig00271.3	364	DIT1_PvcA	PF05141	Pyoverdine biosynthesis	IPR007817
234	mph06428	evm.model.contig00274.5	504	P450	PR00385	Cytochrome P450	IPR001128	GO:0005506,GO:0009055,GO:0016705,GO:0020037
235	mph06431	AUGUSTUS.model.5620.contig00274	541	FAD_binding_4	PF01565	FAD linked oxidase N-terminal	IPR006094	GO:0016491,GO:0050660
236	mph06436	evm.model.contig00275.3	2178	FAMILY NOT NAMED	PTHR11712	Beta-ketoacyl synthase	IPR000794	GO:0003824,GO:0009058
237	mph06445	evm.model.contig00276.6	1426	ABC_tran	PF00005	ABC transporter-like	IPR003439	GO:0005524,GO:0016887
238	mph06476	evm.model.contig00278.7	368	COX15-CtaA	PF02628	Heme A synthase/Protoheme IX farnesyltransferase	IPR003780	GO:0006461,GO:0016020
239	mph06498	evm.model.contig00279.3	1316	AMP-binding	PF00501	AMP-dependent synthetase/ligase	IPR000873	GO:0003824,GO:0008152
240	mph06499	evm.model.contig00279.4	429	MFS_1	PF07690	Major facilitator superfamily	IPR011701	GO:0016021,GO:0055085
241	mph06599	evm.model.contig00284.22	337	Gly_transf_sug	PF04488	Glycosyltransferase DXD sugar-binding motif	IPR007577
242	mph06603	evm.model.contig00284.26	1229	ABC_membrane	PF00664	ABC transporter transmembrane domain	IPR001140	GO:0005524,GO:0006810,GO:0016021,GO:0042626,GO:0055085
243	mph06621	evm.model.contig00284.42	481	DUF2427	PF10348	Domain of unknown function DUF2427	IPR018825
244	mph06625	evm.model.contig00284.46	461	Saccharop_dh	PF03435	Saccharopine dehydrogenase / Homospermidine synthase	IPR005097
245	mph06635	evm.model.contig00284.53	623	AA_TRANSFER_CLASS_2	PS00599	Aminotransferase class-II pyridoxal-phosphate binding site	IPR001917	GO:0008152,GO:0016740
246	mph06657	evm.model.contig00285.2	551	HMMSmart_SM00320	SM00320	WD40 repeat	IPR001680	GO:0005515
247	mph06690	evm.model.contig00285.30	1541	FAMILY NOT NAMED	PTHR11712	Beta-ketoacyl synthase	IPR000794	GO:0003824,GO:0009058
248	mph06691	evm.model.contig00285.31	276	FAMILY NOT NAMED	PTHR11825	Aminotransferase class IV	IPR001544	GO:0003824,GO:0008152
249	mph06692	evm.model.contig00285.32	1349	Gene3D_G3DSA:3.40.366.10	G3DSA:3.40.366.10	Acyl transferase domain	IPR001227	GO:0008152,GO:0016740
250	mph06698	evm.model.contig00285.37	2372	AMP-binding	PF00501	AMP-dependent synthetase/ligase	IPR000873	GO:0003824,GO:0008152
251	mph06720	evm.model.contig00286.14	1450	ABC_tran	PF00005	ABC transporter-like	IPR003439	GO:0005524,GO:0016887
252	mph06744	evm.model.contig00286.33	249	Pectate_lyase	PF03211	Pectate lyase catalytic	IPR004898	GO:0005576,GO:0030570
253	mph06787	evm.model.contig00287.3	841	HMMSmart_SM00320	SM00320	WD40 repeat	IPR001680	GO:0005515
254	mph06823	evm.model.contig00287.32	835	PBD	PF00786	PAK-box/P21-Rho-binding	IPR000095	GO:0005515
255	mph06828	evm.model.contig00287.37	1138	Phosphodiest	PF01663	Type I phosphodiesterase/nucleotide pyrophosphatase/phosphate transferase	IPR002591	GO:0003824
256	mph06851	evm.model.contig00288.18	187	RASTRNSFRMNG	PR00449	Ras GTPase	IPR001806	GO:0005525,GO:0007264
257	mph06905	evm.model.contig00288.70	347	MFS_1	PF07690	Major facilitator superfamily	IPR011701	GO:0016021,GO:0055085
258	mph06914	evm.model.contig00288.78	297	PROTEIN_KINASE_DOM	PS50011	Protein kinase catalytic domain	IPR000719	GO:0004672,GO:0005524,GO:0006468
259	mph06918	evm.model.contig00288.81	1070	HATPASE	PR00120	ATPase P-type H+ transporting proton pump	IPR000695	GO:0005524,GO:0006754,GO:0015662,GO:0016020
260	mph06932	evm.model.contig00290.1	402	FAD_binding_3	PF01494	Monooxygenase FAD-binding	IPR002938	GO:0004497,GO:0055114
261	mph06955	evm.model.contig00291.1	686	Q4I648_GIBZE_Q4I648	PD018365	Transcription factor STE-like	IPR003120	GO:0003700,GO:0005634,GO:0006355
262	mph06966	evm.model.contig00291.9	223	HisB	MF	Imidazoleglycerol-phosphate dehydratase	IPR000807	GO:0000105,GO:0004424
263	mph06986	evm.model.contig00292.3	636	MFS_1	PF07690	Major facilitator superfamily	IPR011701	GO:0016021,GO:0055085
264	mph07009	evm.model.contig00292.22	1660	ABC_membrane	PF00664	ABC transporter transmembrane domain	IPR001140	GO:0005524,GO:0006810,GO:0016021,GO:0042626,GO:0055085
265	mph07066	evm.model.contig00293.39	353	GPROTEINA	PR00318	Guanine nucleotide binding protein (G-protein) alpha subunit	IPR001019	GO:0004871,GO:0007186,GO:0019001
266	mph07079	evm.model.contig00293.52	2405	FAMILY NOT NAMED	PTHR11712	Beta-ketoacyl synthase	IPR000794	GO:0003824,GO:0009058
267	mph07144	evm.model.contig00293.111	1245	SH3DOMAIN	PR00452	Src homology-3 domain	IPR001452	GO:0005515
268	mph07151	evm.model.contig00293.118	1139	Q9Y7H9_PHANO_Q9Y7H9	PD002998	Chitin synthase	IPR004834	GO:0004100,GO:0006031
269	mph07193	evm.model.contig00293.159	958	KINESINHEAVY	PR00380	Kinesin motor domain	IPR001752	GO:0003777,GO:0005524,GO:0007018
270	mph07206	evm.model.contig00293.168	762	Fungal_trans	PF04082	Transcription factor fungi	IPR007219	GO:0003677,GO:0005634,GO:0006351,GO:0008270
271	mph07258	evm.model.contig00295.6	475	CRBOXYPTASEC	PR00724	Peptidase S10 serine carboxypeptidase	IPR001563	GO:0004185,GO:0006508
272	mph07263	evm.model.contig00295.11	209	S1	PS50126	Ribosomal protein S1 RNA-binding domain	IPR003029	GO:0003723
273	mph07289	evm.model.contig00295.34	1522	ABC_membrane	PF00664	ABC transporter transmembrane domain	IPR001140	GO:0005524,GO:0006810,GO:0016021,GO:0042626,GO:0055085
274	mph07324	evm.model.contig00297.1	295	TCRTETA	PR01035	Tetracycline resistance protein TetA/multidrug resistance protein MdtG	IPR001958	GO:0005215,GO:0005886
275	mph07336	evm.model.contig00297.11	1195	KINESINHEAVY	PR00380	Kinesin motor domain	IPR001752	GO:0003777,GO:0005524,GO:0007018
276	mph07361	evm.model.contig00298.13	723	GLHYDRLASE3	PR00133	Glycoside hydrolase family 3 N-terminal	IPR001764	GO:0004553,GO:0005975
277	mph07402	evm.model.contig00300.5	737	GLHYDRLASE3	PR00133	Glycoside hydrolase family 3 N-terminal	IPR001764	GO:0004553,GO:0005975
278	mph07414	AUGUSTUS.model.6495.contig00300	308	MNSODISMTASE	PR01703	Manganese/iron superoxide dismutase	IPR001189	GO:0004784,GO:0006801,GO:0046872,GO:0055114
279	mph07422	evm.model.contig00300.23	1271	ABC_membrane	PF00664	ABC transporter transmembrane domain	IPR001140	GO:0005524,GO:0006810,GO:0016021,GO:0042626,GO:0055085
280	mph07441	evm.model.contig00300.39	4512	AMP-binding	PF00501	AMP-dependent synthetase/ligase	IPR000873	GO:0003824,GO:0008152
281	mph07443	evm.model.contig00300.41	881	ABC_membrane	PF00664	ABC transporter transmembrane domain	IPR001140	GO:0005524,GO:0006810,GO:0016021,GO:0042626,GO:0055085
282	mph07449	evm.model.contig00300.46	2285	AMP-binding	PF00501	AMP-dependent synthetase/ligase	IPR000873	GO:0003824,GO:0008152
283	mph07549	evm.model.contig00323.7	675	FAMILY NOT NAMED	PTHR11712	Beta-ketoacyl synthase	IPR000794	GO:0003824,GO:0009058
284	mph07550	evm.model.contig00323.8	1794	FAMILY NOT NAMED	PTHR11712	Beta-ketoacyl synthase	IPR000794	GO:0003824,GO:0009058
285	mph07560	evm.model.contig00323.17	585	AMP-binding	PF00501	AMP-dependent synthetase/ligase	IPR000873	GO:0003824,GO:0008152
286	mph07566	evm.model.contig00323.23	394	PROTEIN_KINASE_DOM	PS50011	Protein kinase catalytic domain	IPR000719	GO:0004672,GO:0005524,GO:0006468
287	mph07568	evm.model.contig00323.25	1225	Gene3D_G3DSA:1.20.900.10	G3DSA:1.20.900.10	Dbl homology (DH) domain	IPR000219	GO:0005089,GO:0005622,GO:0035023
288	mph07573	evm.model.contig00323.29	340	FAD_binding_3	PF01494	Monooxygenase FAD-binding	IPR002938	GO:0004497,GO:0055114
289	mph07592	evm.model.contig00323.48	2226	FAMILY NOT NAMED	PTHR11712	Beta-ketoacyl synthase	IPR000794	GO:0003824,GO:0009058
290	mph07593	evm.model.contig00323.49	771	Condensation	PF00668	Condensation domain	IPR001242
291	mph07594	evm.model.contig00323.50	687	AMP-binding	PF00501	AMP-dependent synthetase/ligase	IPR000873	GO:0003824,GO:0008152
292	mph07619	evm.model.contig00324.15	3988	FAMILY NOT NAMED	PTHR11712	Beta-ketoacyl synthase	IPR000794	GO:0003824,GO:0009058
293	mph07623	evm.model.contig00324.18	4004	FAMILY NOT NAMED	PTHR11712	Beta-ketoacyl synthase	IPR000794	GO:0003824,GO:0009058
294	mph07626	evm.model.contig00324.21	511	MFS_1	PF07690	Major facilitator superfamily	IPR011701	GO:0016021,GO:0055085
295	mph07640	evm.model.contig00324.33	585	SUGRTRNSPORT	PR00171	Sugar/inositol transporter	IPR003663	GO:0016020,GO:0022891,GO:0055085
296	mph07673	evm.model.contig00326.2	405	Glyco_hydro_18	PF00704	Glycoside hydrolase family 18 catalytic domain	IPR001223	GO:0004553,GO:0005975
297	mph07727	evm.model.contig00330.13	796	Response_reg	PF00072	Signal transduction response regulator receiver domain	IPR001789	GO:0000156,GO:0000160,GO:0006355
298	mph07731	AUGUSTUS.model.6756.contig00330	225	RASTRNSFRMNG	PR00449	Ras GTPase	IPR001806	GO:0005525,GO:0007264
299	mph07740	evm.model.contig00330.25	574	CATALASE_1	PS00437	Catalase	IPR002226	GO:0004096,GO:0006979,GO:0055114
300	mph07754	evm.model.contig00330.38	375	FAMILY NOT NAMED	PTHR18884	Cell division protein GTP binding	IPR000038	GO:0005525,GO:0007049
301	mph07802	evm.model.contig00333.13	371	NITRIL_CHT_1	PS00920	Nitrilase/cyanide hydratase conserved site	IPR000132	GO:0016810
302	mph07826	evm.model.contig00334.18	732	PROTEIN_KINASE_DOM	PS50011	Protein kinase catalytic domain	IPR000719	GO:0004672,GO:0005524,GO:0006468
303	mph07833	evm.model.contig00334.24	602	PTR2	PF00854	Oligopeptide transporter	IPR000109	GO:0005215,GO:0006857,GO:0016020
304	mph07851	evm.model.contig00334.41	788	KINESINHEAVY	PR00380	Kinesin motor domain	IPR001752	GO:0003777,GO:0005524,GO:0007018
305	mph07883	evm.model.contig00334.73	525	P450	PR00385	Cytochrome P450	IPR001128	GO:0005506,GO:0009055,GO:0016705,GO:0020037
306	mph07891	evm.model.contig00334.78	1125	Gene3D_G3DSA:1.10.630.10	G3DSA:1.10.630.10	Cytochrome P450	IPR001128	GO:0005506,GO:0009055,GO:0016705,GO:0020037
307	mph07900	evm.model.contig00334.87	520	PROTEIN_KINASE_DOM	PS50011	Protein kinase catalytic domain	IPR000719	GO:0004672,GO:0005524,GO:0006468
308	mph07906	evm.model.contig00335.2	577	HDASUPER	PR01270	Histone deacetylase superfamily	IPR000286
309	mph07942	evm.model.contig00335.31	547	AMP-binding	PF00501	AMP-dependent synthetase/ligase	IPR000873	GO:0003824,GO:0008152
310	mph07953	evm.model.contig00336.5	966	PROTEIN_KINASE_DOM	PS50011	Protein kinase catalytic domain	IPR000719	GO:0004672,GO:0005524,GO:0006468
311	mph07956	evm.model.contig00336.8	279	CSAPPISMRASE	PR00153	Peptidyl-prolyl cis-trans isomerase cyclophilin-type	IPR002130	GO:0003755,GO:0006457
312	mph07999	evm.model.contig00337.9	154	CUZNDISMTASE	PR00068	Superoxide dismutase copper/zinc binding	IPR001424	GO:0006801,GO:0046872,GO:0055114
313	mph08026	evm.model.contig00337.31	923	CATATPASE	PR00119	ATPase P-type K/Mg/Cd/Cu/Zn/Na/Ca/Na/H-transporter	IPR001757	GO:0005524,GO:0006754,GO:0015662,GO:0016020
314	mph08055	evm.model.contig00337.57	1123	HMMSmart_SM00382	SM00382	ATPase AAA+ type core	IPR003593	GO:0000166,GO:0017111
315	mph08063	evm.model.contig00337.64	447	ODADCRBXLASE	PR01179	Ornithine/DAP/Arg decarboxylase	IPR000183	GO:0003824
316	mph08070	evm.model.contig00337.70	287	2FE2S_FER_2	PS51085	Ferredoxin	IPR001041	GO:0009055,GO:0051536
317	mph08123	evm.model.contig00338.18	723	Glyco_transf_20	PF00982	Glycosyl transferase family 20	IPR001830	GO:0003824,GO:0005992
318	mph08141	evm.model.contig00338.34	1476	ABC_membrane	PF00664	ABC transporter transmembrane domain	IPR001140	GO:0005524,GO:0006810,GO:0016021,GO:0042626,GO:0055085
319	mph08145	evm.model.contig00338.38	856	Zw10	PF06248	RZZ complex subunit Zw10	IPR009361	GO:0000775,GO:0005634,GO:0007067
320	mph08186	evm.model.contig00338.75	649	RRM_1	PF00076	RNA recognition motif domain	IPR000504	GO:0003676
321	mph08193	evm.model.contig00339.6	495	Peptidase_M48	PF01435	Peptidase M48	IPR001915	GO:0004222,GO:0006508,GO:0016020
322	mph08234	evm.model.contig00343.22	378	FAMILY NOT NAMED	PTHR11825	Aminotransferase class IV	IPR001544	GO:0003824,GO:0008152
323	mph08235	evm.model.contig00343.23	581	MFS_1	PF07690	Major facilitator superfamily	IPR011701	GO:0016021,GO:0055085
324	mph08237	evm.model.contig00344.1	611	Cu-oxidase	PF00394	Multicopper oxidase type 1	IPR001117	GO:0016491,GO:0055114
325	mph08238	evm.model.contig00344.2	595	TCRTETB	PR01036	Tetracycline resistance protein TetB/drug resistance transporter	IPR001411
326	mph08407	evm.model.contig00348.27	441	Glyco_hydro_28	PF00295	Glycoside hydrolase family 28	IPR000743	GO:0004650,GO:0005975
327	mph08418	AUGUSTUS.model.7368.contig00348	426	MFS_1	PF07690	Major facilitator superfamily	IPR011701	GO:0016021,GO:0055085
328	mph08423	evm.model.contig00348.38	233	Gene3D_G3DSA:3.10.450.50	G3DSA:3.10.450.50
329	mph08486	evm.model.contig00359.7	1372	ABC_membrane	PF00664	ABC transporter transmembrane domain	IPR001140	GO:0005524,GO:0006810,GO:0016021,GO:0042626,GO:0055085
330	mph08491	evm.model.contig00359.12	685	Gene3D_G3DSA:4.10.240.10	G3DSA:4.10.240.10	Zn(2)-C6 fungal-type DNA-binding domain	IPR001138	GO:0003700,GO:0005634,GO:0006355,GO:0008270
331	mph08630	evm.model.contig00365.7	1857	Gene3D_G3DSA:3.10.120.10	G3DSA:3.10.120.10	Cytochrome b5	IPR001199	GO:0020037
332	mph08631	evm.model.contig00365.8	1790	Gene3D_G3DSA:3.10.120.10	G3DSA:3.10.120.10	Cytochrome b5	IPR001199	GO:0020037
333	mph08673	evm.model.contig00368.4	572	ABC_tran	PF00005	ABC transporter-like	IPR003439	GO:0005524,GO:0016887
334	mph08711	evm.model.contig00373.4	757	Blast	Blast	emb|CBX99196.1| hypothetical protein [Leptosphaeria maculans] 474 e-131
335	mph08737	evm.model.contig00373.28	639	FAMILY NOT NAMED	PTHR22589	Acyltransferase ChoActase/COT/CPT	IPR000542	GO:0008415
336	mph08752	evm.model.contig00375.13	355	GPROTEINA	PR00318	Guanine nucleotide binding protein (G-protein) alpha subunit	IPR001019	GO:0004871,GO:0007186,GO:0019001
337	mph08753	evm.model.contig00375.14	355	PROTEIN_KINASE_DOM	PS50011	Protein kinase catalytic domain	IPR000719	GO:0004672,GO:0005524,GO:0006468
338	mph08766	evm.model.contig00375.25	321	FAMILY NOT NAMED	PTHR18919	Thiolase	IPR002155	GO:0008152,GO:0016747
339	mph08768	evm.model.contig00375.27	561	MFS_1	PF07690	Major facilitator superfamily	IPR011701	GO:0016021,GO:0055085
340	mph08774	evm.model.contig00375.33	475	FAMILY NOT NAMED	PTHR18884	Cell division protein GTP binding	IPR000038	GO:0005525,GO:0007049
341	mph08777	evm.model.contig00375.36	880	PLDc	PF00614	Phospholipase D/Transphosphatidylase	IPR001736	GO:0003824,GO:0008152
342	mph08782	evm.model.contig00375.41	617	Cu-oxidase	PF00394	Multicopper oxidase type 1	IPR001117	GO:0016491,GO:0055114
343	mph08787	evm.model.contig00375.46	549	TCRTETA	PR01035	Tetracycline resistance protein TetA/multidrug resistance protein MdtG	IPR001958	GO:0005215,GO:0005886
344	mph08833	evm.model.contig00375.86	407	Glyco_hydro_28	PF00295	Glycoside hydrolase family 28	IPR000743	GO:0004650,GO:0005975
345	mph08842	evm.model.contig00376.5	690	Cu-oxidase	PF00394	Multicopper oxidase type 1	IPR001117	GO:0016491,GO:0055114
346	mph08902	evm.model.contig00378.14	696	GLHYDRLASE3	PR00133	Glycoside hydrolase family 3 N-terminal	IPR001764	GO:0004553,GO:0005975
347	mph08957	evm.model.contig00381.1	736	CATALASE_1	PS00437	Catalase	IPR002226	GO:0004096,GO:0006979,GO:0055114
348	mph09030	evm.model.contig00385.2	1540	ATPase_P-type: HAD ATPase P-type family IC	TIGR01494	ATPase P-type K/Mg/Cd/Cu/Zn/Na/Ca/Na/H-transporter	IPR001757	GO:0005524,GO:0006754,GO:0015662,GO:0016020
349	mph09035	evm.model.contig00385.7	223	Tetraspannin	PF00335	Tetraspanin	IPR018499	GO:0016021
350	mph09038	evm.model.contig00385.10	436	Helicase_C	PF00271	Helicase C-terminal	IPR001650	GO:0003676,GO:0004386,GO:0005524
351	mph09042	evm.model.contig00385.13	565	COesterase	PF00135	Carboxylesterase type B	IPR002018
352	mph09069	evm.model.contig00386.17	517	GATase_2	PF00310	Glutamine amidotransferase class-II	IPR000583	GO:0008152
353	mph09086	evm.model.contig00386.26	568	COesterase	PF00135	Carboxylesterase type B	IPR002018
354	mph09108	evm.model.contig00387.7	299	Abhydrolase_1	PF00561	Alpha/beta hydrolase fold-1	IPR000073
355	mph09135	evm.model.contig00387.26	557	MALATE SYNTHASE	PTHR21631:SF1	Malate synthase	IPR001465	GO:0004474,GO:0006097
356	mph09158	evm.model.contig00387.48	337	CRBOXYPTASEC	PR00724	Peptidase S10 serine carboxypeptidase	IPR001563	GO:0004185,GO:0006508
357	mph09167	evm.model.contig00387.56	357	MFS_1	PF07690	Major facilitator superfamily	IPR011701	GO:0016021,GO:0055085
358	mph09168	evm.model.contig00387.57	2480	AMP-binding	PF00501	AMP-dependent synthetase/ligase	IPR000873	GO:0003824,GO:0008152
359	mph09202	evm.model.contig00387.89	2214	FAMILY NOT NAMED	PTHR11712	Beta-ketoacyl synthase	IPR000794	GO:0003824,GO:0009058
360	mph09266	evm.model.contig00405.1	2275	FAMILY NOT NAMED	PTHR11712	Beta-ketoacyl synthase	IPR000794	GO:0003824,GO:0009058
361	mph09327	evm.model.contig00408.30	292	Spermidine_synth	MF	Spermine synthase	IPR001045	GO:0003824
362	mph09339	evm.model.contig00410.1	607	Cu-oxidase	PF00394	Multicopper oxidase type 1	IPR001117	GO:0016491,GO:0055114
363	mph09394	evm.model.contig00413.3	277	RASTRNSFRMNG	PR00449	Ras GTPase	IPR001806	GO:0005525,GO:0007264
364	mph09398	evm.model.contig00413.6	1389	CATATPASE	PR00119	ATPase P-type K/Mg/Cd/Cu/Zn/Na/Ca/Na/H-transporter	IPR001757	GO:0005524,GO:0006754,GO:0015662,GO:0016020
365	mph09400	evm.model.contig00413.8	417	Metallophos	PF00149	Metallo-dependent phosphatase	IPR004843	GO:0016787
366	mph09421	AUGUSTUS.model.8220.contig00413	277	Peptidase_M43	PF05572	Peptidase M43 pregnancy-associated plasma-A	IPR008754
367	mph09427	evm.model.contig00413.28	881	Fungal_trans	PF04082	Transcription factor fungi	IPR007219	GO:0003677,GO:0005634,GO:0006351,GO:0008270
368	mph09435	evm.model.contig00413.36	1149	Blast	Blast	emb|CBX93749.1| hypothetical protein [Leptosphaeria maculans] 750 0.0
369	mph09444	evm.model.contig00413.44	357	FAMILY NOT NAMED	PTHR11732	Aldo/keto reductase	IPR001395	GO:0016491,GO:0055114
370	mph09505	evm.model.contig00414.12	689	FAMILY NOT NAMED	PTHR11712	Beta-ketoacyl synthase	IPR000794	GO:0003824,GO:0009058
371	mph09506	evm.model.contig00414.13	1208	FAMILY NOT NAMED	PTHR11712	Beta-ketoacyl synthase	IPR000794	GO:0003824,GO:0009058
372	mph09576	evm.model.contig00414.70	430	Acetyl-CoA acetyltransferase	PIRSF000429	Thiolase	IPR002155	GO:0008152,GO:0016747
373	mph09599	evm.model.contig00414.91	231	MNSODISMTASE	PR01703	Manganese/iron superoxide dismutase	IPR001189	GO:0004784,GO:0006801,GO:0046872,GO:0055114
374	mph09643	evm.model.contig00414.132	857	FAMILY NOT NAMED	PTHR11629	ATPase V0/A0 complex 116kDa subunit	IPR002490	GO:0015078,GO:0015991,GO:0033177
375	mph09653	evm.model.contig00415.5	691	HDASUPER	PR01270	Histone deacetylase superfamily	IPR000286
376	mph09667	evm.model.contig00415.17	494	HDASUPER	PR01270	Histone deacetylase superfamily	IPR000286
377	mph09671	evm.model.contig00415.21	537	MFS_1	PF07690	Major facilitator superfamily	IPR011701	GO:0016021,GO:0055085
378	mph09687	evm.model.contig00416.3	1124	CATATPASE	PR00119	ATPase P-type K/Mg/Cd/Cu/Zn/Na/Ca/Na/H-transporter	IPR001757	GO:0005524,GO:0006754,GO:0015662,GO:0016020
379	mph09742	evm.model.contig00416.52	294	Lipase_3	PF01764	Lipase class 3	IPR002921	GO:0004806,GO:0006629
380	mph09758	evm.model.contig00417.4	1308	ABC_membrane	PF00664	ABC transporter transmembrane domain	IPR001140	GO:0005524,GO:0006810,GO:0016021,GO:0042626,GO:0055085
381	mph09763	evm.model.contig00417.8	4730	AMP-binding	PF00501	AMP-dependent synthetase/ligase	IPR000873	GO:0003824,GO:0008152
382	mph09787	evm.model.contig00418.1	1169	SSD	PS50156	Sterol-sensing domain	IPR000731	GO:0016021
383	mph09793	evm.model.contig00418.6	643	Cu-oxidase	PF00394	Multicopper oxidase type 1	IPR001117	GO:0016491,GO:0055114
384	mph09815	AUGUSTUS.model.8580.contig00419	212	RASTRNSFRMNG	PR00449	Ras GTPase	IPR001806	GO:0005525,GO:0007264
385	mph09859	evm.model.contig00419.33	1520	ABC_tran	PF00005	ABC transporter-like	IPR003439	GO:0005524,GO:0016887
386	mph09875	evm.model.contig00421.1	985	KINESINHEAVY	PR00380	Kinesin motor domain	IPR001752	GO:0003777,GO:0005524,GO:0007018
387	mph09885	evm.model.contig00421.10	1015	TRP	PF06011	Protein of unknown function DUF907 fungi	IPR010308
388	mph09900	evm.model.contig00421.22	1717	FAMILY NOT NAMED	PTHR11712	Beta-ketoacyl synthase	IPR000794	GO:0003824,GO:0009058
389	mph09910	evm.model.contig00422.2	187	CSAPPISMRASE	PR00153	Peptidyl-prolyl cis-trans isomerase cyclophilin-type	IPR002130	GO:0003755,GO:0006457
390	mph09933	evm.model.contig00422.19	1282	ABC_membrane	PF00664	ABC transporter transmembrane domain	IPR001140	GO:0005524,GO:0006810,GO:0016021,GO:0042626,GO:0055085
391	mph09978	evm.model.contig00424.13	596	MFS_1	PF07690	Major facilitator superfamily	IPR011701	GO:0016021,GO:0055085
392	mph09984	evm.model.contig00424.18	420	CRBOXYPTASEC	PR00724	Peptidase S10 serine carboxypeptidase	IPR001563	GO:0004185,GO:0006508
393	mph10003	evm.model.contig00425.2	803	RRM_1	PF00076	RNA recognition motif domain	IPR000504	GO:0003676
394	mph10015	evm.model.contig00426.9	615	MFS_1	PF07690	Major facilitator superfamily	IPR011701	GO:0016021,GO:0055085
395	mph10022	evm.model.contig00426.16	354	Glyoxalase	PF00903	Glyoxalase/bleomycin resistance protein/dioxygenase	IPR004360
396	mph10080	evm.model.contig00426.69	837	PBD	PF00786	PAK-box/P21-Rho-binding	IPR000095	GO:0005515
397	mph10110	evm.model.contig00428.2	285	PDR_CDR	PF06422	CDR ABC transporter	IPR010929	GO:0005524,GO:0006810,GO:0016021,GO:0042626
398	mph10111	evm.model.contig00428.3	1058	ABC_tran	PF00005	ABC transporter-like	IPR003439	GO:0005524,GO:0016887
399	mph10162	AUGUSTUS.model.8880.contig00438	522	P450	PR00385	Cytochrome P450	IPR001128	GO:0005506,GO:0009055,GO:0016705,GO:0020037
400	mph10178	AUGUSTUS.model.8894.contig00442	479	P450	PR00385	Cytochrome P450	IPR001128	GO:0005506,GO:0009055,GO:0016705,GO:0020037
401	mph10184	evm.model.contig00442.6	326	Pectinesterase	PF01095	Pectinesterase catalytic	IPR000070	GO:0005618,GO:0030599,GO:0042545
402	mph10191	evm.model.contig00442.13	555	MFS_1	PF07690	Major facilitator superfamily	IPR011701	GO:0016021,GO:0055085
403	mph10194	evm.model.contig00442.16	1738	FAMILY NOT NAMED	PTHR11712	Beta-ketoacyl synthase	IPR000794	GO:0003824,GO:0009058
404	mph10247	evm.model.contig00446.7	544	CRBOXYPTASEC	PR00724	Peptidase S10 serine carboxypeptidase	IPR001563	GO:0004185,GO:0006508
405	mph10266	evm.model.contig00446.24	1535	ABC_tran	PF00005	ABC transporter-like	IPR003439	GO:0005524,GO:0016887
406	mph10274	evm.model.contig00446.32	174	HMMSmart_SM00054	SM00054	Calcium-binding EF-hand	IPR002048	GO:0005509
407	mph10319	evm.model.contig00447.17	493	FAD_binding_4	PF01565	FAD linked oxidase N-terminal	IPR006094	GO:0016491,GO:0050660
408	mph10360	evm.model.contig00449.7	323	Pec_lyase_C	PF00544	Pectate lyase/Amb allergen	IPR002022
409	mph10362	evm.model.contig00449.9	295	ORNDCRBXLASE	PR01182	Ornithine decarboxylase	IPR002433	GO:0006596
410	mph10374	evm.model.contig00449.20	8106	FAMILY NOT NAMED	PTHR11712	Beta-ketoacyl synthase	IPR000794	GO:0003824,GO:0009058
411	mph10375	evm.model.contig00449.21	2605	FAMILY NOT NAMED	PTHR11712	Beta-ketoacyl synthase	IPR000794	GO:0003824,GO:0009058
412	mph10376	evm.model.contig00449.22	5799	FAMILY NOT NAMED	PTHR11712	Beta-ketoacyl synthase	IPR000794	GO:0003824,GO:0009058
413	mph10422	evm.model.contig00450.21	489	cNMP_binding	PF00027	Cyclic nucleotide-binding domain	IPR000595
414	mph10435	evm.model.contig00450.34	730	GLHYDRLASE37	PR00744	Glycoside hydrolase family 37	IPR001661	GO:0004555,GO:0005991
415	mph10445	evm.model.contig00451.6	877	PROTEIN_KINASE_DOM	PS50011	Protein kinase catalytic domain	IPR000719	GO:0004672,GO:0005524,GO:0006468
416	mph10450	evm.model.contig00451.11	508	Gene3D_G3DSA:1.10.630.10	G3DSA:1.10.630.10	Cytochrome P450	IPR001128	GO:0005506,GO:0009055,GO:0016705,GO:0020037
417	mph10458	evm.model.contig00451.19	434	Glyco_hydro_72	PF03198	Glycolipid anchored surface protein GAS1	IPR004886
418	mph10463	evm.model.contig00451.24	778	GLHYDRLASE3	PR00133	Glycoside hydrolase family 3 N-terminal	IPR001764	GO:0004553,GO:0005975
419	mph10475	evm.model.contig00451.35	371	TPR_1	PF00515	Tetratricopeptide TPR-1	IPR001440	GO:0005515
420	mph10484	evm.model.contig00451.44	1809	FAMILY NOT NAMED	PTHR11712	Beta-ketoacyl synthase	IPR000794	GO:0003824,GO:0009058
421	mph10493	evm.model.contig00451.50	586	MFS_1	PF07690	Major facilitator superfamily	IPR011701	GO:0016021,GO:0055085
422	mph10506	evm.model.contig00451.60	415	PROTEIN_KINASE_DOM	PS50011	Protein kinase catalytic domain	IPR000719	GO:0004672,GO:0005524,GO:0006468
423	mph10545	evm.model.contig00451.97	392	FTR1	PF03239	Iron permease FTR1	IPR004923	GO:0016020,GO:0055085
424	mph10588	evm.model.contig00453.29	622	FAD_binding_4	PF01565	FAD linked oxidase N-terminal	IPR006094	GO:0016491,GO:0050660
425	mph10622	evm.model.contig00453.60	1713	AMP-binding	PF00501	AMP-dependent synthetase/ligase	IPR000873	GO:0003824,GO:0008152
426	mph10628	evm.model.contig00454.3	636	GMC_oxred_N	PF00732	Glucose-methanol-choline oxidoreductase N-terminal	IPR000172	GO:0016614,GO:0050660
427	mph10630	evm.model.contig00454.5	560	MFS_1	PF07690	Major facilitator superfamily	IPR011701	GO:0016021,GO:0055085
428	mph10651	evm.model.contig00455.18	190	FAMILY NOT NAMED	PTHR11835	Isocitrate/isopropylmalate dehydrogenase	IPR001804	GO:0000287,GO:0016616,GO:0051287,GO:0055114
429	mph10684	evm.model.contig00456.32	601	MFS_1	PF07690	Major facilitator superfamily	IPR011701	GO:0016021,GO:0055085
430	mph10690	evm.model.contig00456.38	582	COesterase	PF00135	Carboxylesterase type B	IPR002018
431	mph10708	evm.model.contig00456.55	547	ICL	PF00463	Isocitrate lyase/phosphorylmutase	IPR000918	GO:0003824,GO:0008152
432	mph10709	evm.model.contig00456.56	536	SUGAR_TRANSPORT_1	PS00216	Sugar transporter conserved site	IPR005829	GO:0005215,GO:0006810,GO:0016020,GO:0055085
433	mph10813	evm.model.contig00459.33	427	Glyco_hydro_18	PF00704	Glycoside hydrolase family 18 catalytic domain	IPR001223	GO:0004553,GO:0005975
434	mph10821	evm.model.contig00460.4	452	PROTEIN_KINASE_DOM	PS50011	Protein kinase catalytic domain	IPR000719	GO:0004672,GO:0005524,GO:0006468
435	mph10844	evm.model.contig00460.24	687	GLHYDRLASE3	PR00133	Glycoside hydrolase family 3 N-terminal	IPR001764	GO:0004553,GO:0005975
436	mph10856	evm.model.contig00461.9	930	CHSA_AMPQU_Q12564	PD002998	Chitin synthase	IPR004834	GO:0004100,GO:0006031
437	mph10900	evm.model.contig00462.42	660	Gene3D_G3DSA:1.10.720.30	G3DSA:1.10.720.30	DNA-binding SAP	IPR003034	GO:0003676
438	mph10913	AUGUSTUS.model.9548.contig00462	488	MFS_1	PF07690	Major facilitator superfamily	IPR011701	GO:0016021,GO:0055085
439	mph10944	evm.model.contig00465.17	333	Beta_elim_lyase	PF01212	Aromatic amino acid beta-eliminating lyase/threonine aldolase	IPR001597	GO:0006520,GO:0016829
440	mph10945	evm.model.contig00465.18	321	Pec_lyase_C	PF00544	Pectate lyase/Amb allergen	IPR002022
441	mph10961	evm.model.contig00465.31	1481	HMMSmart_SM00382	SM00382	ATPase AAA+ type core	IPR003593	GO:0000166,GO:0017111
442	mph10975	evm.model.contig00465.43	241	NPP1	PF05630	Necrosis inducing	IPR008701
443	mph11032	evm.model.contig00467.10	3486	FAMILY NOT NAMED	PTHR11712	Beta-ketoacyl synthase	IPR000794	GO:0003824,GO:0009058
444	mph11038	evm.model.contig00467.15	343	FAD_binding_3	PF01494	Monooxygenase FAD-binding	IPR002938	GO:0004497,GO:0055114
445	mph11073	AUGUSTUS.model.9690.contig00467	202	RASTRNSFRMNG	PR00449	Ras GTPase	IPR001806	GO:0005525,GO:0007264
446	mph11083	evm.model.contig00467.51	199	RASTRNSFRMNG	PR00449	Ras GTPase	IPR001806	GO:0005525,GO:0007264
447	mph11125	evm.model.contig00467.88	1629	DNA_pol_B_exo	PF03104	DNA-directed DNA polymerase family B exonuclease domain	IPR006133	GO:0003887,GO:0006260
448	mph11147	evm.model.contig00467.108	222	GLHYDRLASE11	PR00911	Glycoside hydrolase family 11	IPR001137	GO:0004553,GO:0005975
449	mph11170	evm.model.contig00467.129	207	AhpC-TSA	PF00578	Alkyl hydroperoxide reductase subunit C/ Thiol specific antioxidant	IPR000866	GO:0016209,GO:0016491
450	mph11228	AUGUSTUS.model.9827.contig00467	599	FAD_binding_4	PF01565	FAD linked oxidase N-terminal	IPR006094	GO:0016491,GO:0050660
451	mph11252	evm.model.contig00467.203	575	ATP-sulfurylase	PF01747	Sulphate adenylyltransferase	IPR002650	GO:0000103,GO:0004781
452	mph11264	evm.model.contig00467.211	920	PMT	PF02366	Glycosyl transferase family 39	IPR003342	GO:0000030,GO:0006493,GO:0016020
453	mph11334	evm.model.contig00467.269	689	Q4IF62_GIBZE_Q4IF62	PD000609	Chitin-binding type 1	IPR001002	GO:0008061
454	mph11340	evm.model.contig00467.275	605	PEPCK_ATP	MF	Phosphoenolpyruvate carboxykinase ATP-utilising	IPR001272	GO:0004612,GO:0005524,GO:0006094
455	mph11341	evm.model.contig00467.276	1607	ABC_tran	PF00005	ABC transporter-like	IPR003439	GO:0005524,GO:0016887
456	mph11343	evm.model.contig00467.278	598	HMMSmart_SM00338	SM00338	Basic-leucine zipper (bZIP) transcription factor	IPR004827	GO:0003700,GO:0006355,GO:0043565
457	mph11361	evm.model.contig00467.292	900	CATATPASE	PR00119	ATPase P-type K/Mg/Cd/Cu/Zn/Na/Ca/Na/H-transporter	IPR001757	GO:0005524,GO:0006754,GO:0015662,GO:0016020
458	mph11402	evm.model.contig00468.35	652	PLA2_B	PF01735	Lysophospholipase catalytic domain	IPR002642	GO:0004620,GO:0009395
459	mph11432	evm.model.contig00469.12	1329	FAMILY NOT NAMED	PTHR11712	Beta-ketoacyl synthase	IPR000794	GO:0003824,GO:0009058
460	mph11434	evm.model.contig00469.14	1885	FAMILY NOT NAMED	PTHR11712	Beta-ketoacyl synthase	IPR000794	GO:0003824,GO:0009058
461	mph11439	evm.model.contig00469.19	547	FAMILY NOT NAMED	PTHR11712	Beta-ketoacyl synthase	IPR000794	GO:0003824,GO:0009058
462	mph11440	evm.model.contig00469.20	1144	FAMILY NOT NAMED	PTHR11712	Beta-ketoacyl synthase	IPR000794	GO:0003824,GO:0009058
463	mph11469	evm.model.contig00469.44	297	Pectate_lyase	PF03211	Pectate lyase catalytic	IPR004898	GO:0005576,GO:0030570
464	mph11502	evm.model.contig00483.3	268	SDRFAMILY	PR00080	Short-chain dehydrogenase/reductase SDR	IPR002198	GO:0008152,GO:0016491
465	mph11504	evm.model.contig00483.5	1727	FAMILY NOT NAMED	PTHR11712	Beta-ketoacyl synthase	IPR000794	GO:0003824,GO:0009058
466	mph11514	evm.model.contig00484.7	305	MFS general substrate transporter	SSF103473	Major facilitator superfamily domain general substrate transporter	IPR016196
467	mph11517	evm.model.contig00484.10	421	Cu-oxidase	PF00394	Multicopper oxidase type 1	IPR001117	GO:0016491,GO:0055114
468	mph11587	evm.model.contig00494.19	446	TUBULIN	PR01161	Tubulin	IPR000217	GO:0005525,GO:0005874,GO:0007017
469	mph11616	evm.model.contig00495.19	193	ERLUMENR	PR00660	ER lumen protein retaining receptor	IPR000133	GO:0006621,GO:0016021,GO:0046923
470	mph11642	evm.model.contig00495.42	470	CITRTSNTHASE	PR00143	Citrate synthase-like	IPR002020	GO:0044262,GO:0046912
471	mph11643	evm.model.contig00495.43	310	Mito_carr	PF00153	Mitochondrial substrate/solute carrier	IPR018108
472	mph11645	evm.model.contig00495.45	739	PMT	PF02366	Glycosyl transferase family 39	IPR003342	GO:0000030,GO:0006493,GO:0016020
473	mph11755	evm.model.contig00498.26	612	GMC_oxred_N	PF00732	Glucose-methanol-choline oxidoreductase N-terminal	IPR000172	GO:0016614,GO:0050660
474	mph11819	evm.model.contig00499.28	879	Gene3D_G3DSA:1.10.1070.11	G3DSA:1.10.1070.11	Phosphatidylinositol 3-/4-kinase catalytic	IPR000403	GO:0016773
475	mph11828	evm.model.contig00499.36	344	PROTEIN_KINASE_DOM	PS50011	Protein kinase catalytic domain	IPR000719	GO:0004672,GO:0005524,GO:0006468
476	mph11888	evm.model.contig00500.35	516	RNGMNOXGNASE	PR00420	Aromatic-ring hydroxylase-like	IPR003042	GO:0008152,GO:0016491
477	mph11893	evm.model.contig00500.39	478	Velvet	PF11754	Velvet factor	IPR021740
478	mph11906	evm.model.contig00500.51	823	KINESINHEAVY	PR00380	Kinesin motor domain	IPR001752	GO:0003777,GO:0005524,GO:0007018
479	mph11923	evm.model.contig00500.63	1354	CATATPASE	PR00119	ATPase P-type K/Mg/Cd/Cu/Zn/Na/Ca/Na/H-transporter	IPR001757	GO:0005524,GO:0006754,GO:0015662,GO:0016020
480	mph11947	evm.model.contig00500.85	500	Abhydrolase_1	PF00561	Alpha/beta hydrolase fold-1	IPR000073
481	mph11983	evm.model.contig00500.119	626	PTR2	PF00854	Oligopeptide transporter	IPR000109	GO:0005215,GO:0006857,GO:0016020
482	mph12006	evm.model.contig00500.142	439	MFS_1	PF07690	Major facilitator superfamily	IPR011701	GO:0016021,GO:0055085
483	mph12047	evm.model.contig00500.182	287	Cellulase	PF00150	Glycoside hydrolase family 5	IPR001547	GO:0004553,GO:0005975
484	mph12051	evm.model.contig00501.4	620	FAD_binding_4	PF01565	FAD linked oxidase N-terminal	IPR006094	GO:0016491,GO:0050660
485	mph12073	evm.model.contig00502.7	766	Meth_synt_2	PF01717	Methionine synthase vitamin-B12 independent	IPR002629	GO:0003871,GO:0009086
486	mph12105	evm.model.contig00503.13	802	Sel1	PF08238	Sel1-like	IPR006597
487	mph12117	evm.model.contig00503.22	608	PTR2	PF00854	Oligopeptide transporter	IPR000109	GO:0005215,GO:0006857,GO:0016020
488	mph12139	evm.model.contig00504.12	1838	Gene3D_G3DSA:3.30.1520.10	G3DSA:3.30.1520.10	Phox homologous domain	IPR001683	GO:0005515,GO:0007154,GO:0035091
489	mph12258	evm.model.contig00512.1	2152	FAMILY NOT NAMED	PTHR11712	Beta-ketoacyl synthase	IPR000794	GO:0003824,GO:0009058
490	mph12261	evm.model.contig00513.2	313	SDRFAMILY	PR00080	Short-chain dehydrogenase/reductase SDR	IPR002198	GO:0008152,GO:0016491
491	mph12267	evm.model.contig00513.8	567	GP91PHOX	PR00466	Cytochrome b245 heavy chain	IPR000778	GO:0016020,GO:0016491,GO:0055114
492	mph12290	evm.model.contig00516.10	540	Glyco_hydro_72	PF03198	Glycolipid anchored surface protein GAS1	IPR004886
493	mph12314	evm.model.contig00517.15	1613	PROTEIN_KINASE_DOM	PS50011	Protein kinase catalytic domain	IPR000719	GO:0004672,GO:0005524,GO:0006468
494	mph12349	evm.model.contig00517.49	369	Glyco_hydro_28	PF00295	Glycoside hydrolase family 28	IPR000743	GO:0004650,GO:0005975
495	mph12436	evm.model.contig00517.120	1436	ABC_tran	PF00005	ABC transporter-like	IPR003439	GO:0005524,GO:0016887
496	mph12438	evm.model.contig00517.122	340	FAMILY NOT NAMED	PTHR11695	Alcohol dehydrogenase superfamily zinc-containing	IPR002085	GO:0008270,GO:0016491,GO:0055114
497	mph12463	evm.model.contig00517.142	2326	FAMILY NOT NAMED	PTHR11712	Beta-ketoacyl synthase	IPR000794	GO:0003824,GO:0009058
498	mph12472	evm.model.contig00518.4	10745	AMP-binding	PF00501	AMP-dependent synthetase/ligase	IPR000873	GO:0003824,GO:0008152
499	mph12478	evm.model.contig00518.9	420	ABC_membrane	PF00664	ABC transporter transmembrane domain	IPR001140	GO:0005524,GO:0006810,GO:0016021,GO:0042626,GO:0055085
500	mph12486	evm.model.contig00518.13	435	FAMILY NOT NAMED	PTHR11712	Beta-ketoacyl synthase	IPR000794	GO:0003824,GO:0009058
501	mph12490	evm.model.contig00518.17	547	AMP-binding	PF00501	AMP-dependent synthetase/ligase	IPR000873	GO:0003824,GO:0008152
502	mph12492	evm.model.contig00518.19	2397	FAMILY NOT NAMED	PTHR11712	Beta-ketoacyl synthase	IPR000794	GO:0003824,GO:0009058
503	mph12512	evm.model.contig00518.34	2607	FAMILY NOT NAMED	PTHR11712	Beta-ketoacyl synthase	IPR000794	GO:0003824,GO:0009058
504	mph12513	evm.model.contig00518.35	4426	AMP-binding	PF00501	AMP-dependent synthetase/ligase	IPR000873	GO:0003824,GO:0008152
505	mph12521	evm.model.contig00518.43	3893	AMP-binding	PF00501	AMP-dependent synthetase/ligase	IPR000873	GO:0003824,GO:0008152
506	mph12595	evm.model.contig00523.28	557	CRBOXYPTASEC	PR00724	Peptidase S10 serine carboxypeptidase	IPR001563	GO:0004185,GO:0006508
507	mph12634	evm.model.contig00524.7	904	CHSB_EMENI_Q00757	PD002998	Chitin synthase	IPR004834	GO:0004100,GO:0006031
508	mph12666	AUGUSTUS.model.11114.contig00525	469	Cystathionine gamma-synthase	PIRSF001434	Cys/Met metabolism pyridoxal phosphate-dependent enzyme	IPR000277	GO:0006520,GO:0030170
509	mph12828	evm.model.contig00527.11	890	FAMILY NOT NAMED	PTHR11926	UDP-glucuronosyl/UDP-glucosyltransferase	IPR002213	GO:0008152,GO:0016758
510	mph12888	evm.model.contig00532.8	304	FAMILY NOT NAMED	PTHR11380	Transcription initiation factor IID 18kDa subunit	IPR003195	GO:0003702,GO:0006366
511	mph13045	evm.model.contig00564.14	519	PLA2_B	PF01735	Lysophospholipase catalytic domain	IPR002642	GO:0004620,GO:0009395
512	mph13067	evm.model.contig00564.34	4411	AMP-binding	PF00501	AMP-dependent synthetase/ligase	IPR000873	GO:0003824,GO:0008152
513	mph13068	evm.model.contig00564.35	1263	ABC_membrane	PF00664	ABC transporter transmembrane domain	IPR001140	GO:0005524,GO:0006810,GO:0016021,GO:0042626,GO:0055085
514	mph13079	evm.model.contig00564.45	1542	ABC_membrane	PF00664	ABC transporter transmembrane domain	IPR001140	GO:0005524,GO:0006810,GO:0016021,GO:0042626,GO:0055085
515	mph13132	AUGUSTUS.model.11501.contig00568	331	Gene3D_G3DSA:3.90.730.10	G3DSA:3.90.730.10	Ribonuclease T2	IPR001568	GO:0003723,GO:0033897
516	mph13152	evm.model.contig00568.18	405	Cyclin_C	PF02984	Cyclin C-terminal	IPR004367	GO:0005634
517	mph13156	evm.model.contig00568.22	552	Metallophos	PF00149	Metallo-dependent phosphatase	IPR004843	GO:0016787
518	mph13201	evm.model.contig00569.41	444	PAP2	PF01569	Phosphatidic acid phosphatase type 2/haloperoxidase	IPR000326	GO:0003824,GO:0016020
519	mph13262	evm.model.contig00573.3	1246	FAMILY NOT NAMED	PTHR11712	Beta-ketoacyl synthase	IPR000794	GO:0003824,GO:0009058
520	mph13265	evm.model.contig00573.6	295	FAMILY NOT NAMED	PTHR11712	Beta-ketoacyl synthase	IPR000794	GO:0003824,GO:0009058
521	mph13291	evm.model.contig00582.5	617	Cu-oxidase	PF00394	Multicopper oxidase type 1	IPR001117	GO:0016491,GO:0055114
522	mph13315	evm.model.contig00594.3	1059	FAMILY NOT NAMED	PTHR11712	Beta-ketoacyl synthase	IPR000794	GO:0003824,GO:0009058
523	mph13327	evm.model.contig00594.11	1265	ABC_membrane	PF00664	ABC transporter transmembrane domain	IPR001140	GO:0005524,GO:0006810,GO:0016021,GO:0042626,GO:0055085
524	mph13348	evm.model.contig00610.1	3121	AMP-binding	PF00501	AMP-dependent synthetase/ligase	IPR000873	GO:0003824,GO:0008152
525	mph13349	evm.model.contig00610.2	565	TCRTETB	PR01036	Tetracycline resistance protein TetB/drug resistance transporter	IPR001411
526	mph13431	evm.model.contig00622.1	2626	FAMILY NOT NAMED	PTHR11712	Beta-ketoacyl synthase	IPR000794	GO:0003824,GO:0009058
527	mph13615	evm.model.contig00709.1	558	PEPCK_ATP	MF	Phosphoenolpyruvate carboxykinase ATP-utilising	IPR001272	GO:0004612,GO:0005524,GO:0006094
528	mph13619	evm.model.contig00710.4	608	GMC_oxred_N	PF00732	Glucose-methanol-choline oxidoreductase N-terminal	IPR000172	GO:0016614,GO:0050660
529	mph13624	evm.model.contig00710.8	577	MFS_1	PF07690	Major facilitator superfamily	IPR011701	GO:0016021,GO:0055085
530	mph13653	evm.model.contig00712.22	353	PROTEIN_KINASE_DOM	PS50011	Protein kinase catalytic domain	IPR000719	GO:0004672,GO:0005524,GO:0006468
531	mph13718	evm.model.contig00733.1	433	FAD_binding_8	PF08022	FAD-binding 8	IPR013112
532	mph13735	evm.model.contig00740.2	482	SUGAR_TRANSPORT_1	PS00216	Sugar transporter conserved site	IPR005829	GO:0005215,GO:0006810,GO:0016020,GO:0055085
533	mph13778	evm.model.contig00748.18	1610	Gene3D_G3DSA:2.60.200.20	G3DSA:2.60.200.20	Forkhead-associated (FHA) domain	IPR000253	GO:0005515
534	mph13863	evm.model.contig00770.6	2092	Gene3D_G3DSA:3.40.366.10	G3DSA:3.40.366.10	Acyl transferase domain	IPR001227	GO:0008152,GO:0016740
535	mph13904	evm.model.contig00781.3	1371	CATATPASE	PR00119	ATPase P-type K/Mg/Cd/Cu/Zn/Na/Ca/Na/H-transporter	IPR001757	GO:0005524,GO:0006754,GO:0015662,GO:0016020
536	mph13957	evm.model.contig00797.1	546	FAD_binding_8	PF08022	FAD-binding 8	IPR013112
537	mph13984	evm.model.contig00807.1	1138	FAMILY NOT NAMED	PTHR11712	Beta-ketoacyl synthase	IPR000794	GO:0003824,GO:0009058

## Sheet: Table S6
Table S6 Identification of genes coding for membrane transporters in M. phaseolina
	Transporter Family Name	Number
1	Major Facilitator Superfamily (MFS)	270
2	ATP-binding Cassette (ABC) Superfamily	59
3	Amino Acid-Polyamine-Organocation (APC) Family	40
4	Translocating NADH Dehydrogenase (NDH) Family	26
5	Mitochondrial Carrier (MC) Family	26
6	P-type ATPase (P-ATPase) Superfamily	23
7	Nuclear mRNA Exporter (mRNA-E) Family	20
8	Translocating F-type, V-type and A-type ATPase (F-ATPase) Superfamily	19
9	Endoplasmic Reticular Retrotranslocon (ER-RT) Family	18
10	Proposed Fatty Acid Transporter (FAT) Family	18
11	Iron/Lead Transporter (ILT) Superfamily	17
12	Nuclear Pore Complex (NPC) Family	14
13	Nucleobase:Cation Symporter-1 (NCS1) Family	13
14	Oligopeptide Transporter (OPT) Family	12
15	Mitochondrial Protein Translocase (MPT) Family	11
16	Amino Acid/Auxin Permease (AAAP) Family	10
17	Drug/Metabolite Transporter (DMT) Superfamily	10
18	Major Intrinsic Protein (MIP) Family	8
19	Phagocyte (gp91phox) NADPH Oxidase Family	8
20	Telurite-resistance/Dicarboxylate Transporter (TDT) Family	8
21	Cation Antiporter (CaCA) Family	7
22	Cation Channel-forming Heat Shock Protein-70 (Hsp70) Family	7
23	General Secretory Pathway (Sec) Family	7
24	Mitochondrial Inner/Outer Membrane Fusion (MMF) Family	7
25	Ankyrin (Ankyrin) Family	6
26	Cation Diffusion Facilitator (CDF) Family	6
27	Lipid-translocating Exporter (LTE) Family	6
28	Monovalent Cation:Proton Antiporter-1 (CPA1) Family	6
29	Transient Receptor Potential Ca Channel (TRP-CC) Family	6
30	Nuclear t-RNA exporter (t-Exporter) Family	5
31	Proton-dependent Oligopeptide Transporter (POT) Family	5
32	Sulfate Permease (SulP) Family	5
33	Ammonia Transporter Channel (Amt) Family	4
34	Chloride Carrier/Channel (ClC) Family	4
35	Glycoside-Pentoside-Hexuronide (GPH):Cation Symporter Family	4
36	Transporter (Trk) Family	4
37	Nedd4-Family Interacting Protein-2 (Nedd4) Family	4
38	Peroxisomal Protein Importer (PPI) Family	4
39	Proton-translocating Cytochrome Oxidase (COX) Superfamily	4
40	Solute:Sodium Symporter (SSS) Family	4
41	Voltage-gated K+ Channel β-subunit (Kvβ) Family	4
42	Zinc Permease (ZIP) Family	4
43	Anion Exchanger (AE) Family	3
44	Multidrug/Oligosaccharidyl-lipid/Polysaccharide (MOP) Flippase Superfamily	3
45	Na-transporting Carboxylic Acid Decarboxylase (NaT-DC) Family	3
46	Putative Tripartite Transporter (TZT) Family	3
47	Voltage-gated Ion Channel (VIC) Superfamily	3
48	RD1 or ESX-1/Snm Protein Secretion System (RD1) Family	2
49	Calcium-Dependent Chloride Channel (Ca-ClC) Family	2
50	Carnitine O-Acyl Transferase (CrAT) Family	2
51	Concentrative Nucleoside Transporter (CNT) Family	2
52	CorA Metal Ion Transporter (MIT) Family	2
53	Formate-Nitrite Transporter (FNT) Family	2
54	HlyC/CorC (HCC) Family	2
55	Huntington-interacting Protein 14 (HIP14) Family	2
56	Inorganic Phosphate Transporter (PiT) Family	2
57	Ion-translocating Microbial Rhodopsin (MR) Family	2
58	K Uptake Permease (KUP) Family	2
59	Lysosomal Cystine Transporter (LCT) Family	2
60	Metal Ion Transporter (Nramp) Family	2
61	Non ABC Multidrug Exporter (N-MDE) Family	2
62	Nucleobase:Cation Symporter-2 (NCS2) Family	2
63	Outer Membrane Protein Insertion Porin (Bam Complex) (OmpIP) Family	2
64	Phosphate Permease (Pho1) Family	2
65	Prokaryotic Succinate Dehydrogenase (SDH) Family	2
66	Putative Type VI Symbiosis/Virulence Secretory Pathway (VISP) Family	2
67	rBAT Transport Accessory Protein (rBAT) Family	2
68	Resistance-Nodulation-Cell Division (RND) Superfamily	2
69	YaaH (YaaH) Family	2
70	Endoplasmic Reticulum Retrieval Protein1 (Putative Heavy Metal Transporter) (Rer1) Family	1
71	α-Latrotoxin (Latrotoxin) Family	1
72	Annexin (Annexin) Family	1
73	Arsenical Resistance-3 (ACR3) Family	1
74	ATP Exporter (ATP-E) Family	1
75	Autotransporter-1 (AT-1) Family	1
76	Ca-dependent Phospholipid Scramblase (Scramblase) Family	1
77	Cation-Chloride Cotransporter (CCC) Family	1
78	Cytochrome Oxidase Biogenesis (Oxa1) Family	1
79	Divalent Anion:Na Symporter (DASS) Family	1
80	Endophilin (Endophilin) Family	1
81	Epilial Na Channel (ENaC) Family	1
82	Equilibrative Nucleoside Transporter (ENT) Family	1
83	Ferroportin (FP) Family	1
84	Gap Junction-forming Connexin (Connexin) Family	1
85	Glycerol Uptake (GUP) Family	1
86	Golgi pH Regulator (GPHR) Family	1
87	KChannel Accessory Protein (KChAP) Family	1
88	Magnesium Transporter1 (MagT1) Family	1
89	MerTP Mercuric Ion Permease (MerTP) Family	1
90	Mitochondrial and Plastid Porin (MPP) Family	1
91	Mitochondrial Inner Membrane K and Exchanger (LetM1) Family	1
92	Mitochondrial Tricarboxylate Carrier (MTC) Family	1
93	Monovalent Cation:Proton Antiporter-2 (CPA2) Family	1
94	Neurotransmitter Receptor, Cys loop, Ligand-gated Ion Channel (LIC) Family	1
95	Neurotransmitter:Sodium Symporter (NSS) Family	1
96	Ni Transporter (NiCoT) Family	1
97	Non-selective Cation Channel-2 (NSCC2) Family	1
98	Phospholipid Importer β-subunit (PLI-β) Family	1
99	Proton-translocating Quinol:Cytochrome c Reductase (QCR) Superfamily	1
100	Stomatin/Podocin/Band 7/Nephrosis.2/SPFH (Stomatin) Family	1
101	Synaptic Vesicle-Associated Ca Channel, Flower (Flower or Cg6151-p) Family	1
102	Synaptosomal Vesicle Fusion Pore (SVF-Pore) Family	1
103	Testis-Enhanced Gene Transfer (TEGT) Family	1
104	Tetratricopeptide Repeat (Tpr1) Family	1
105	TMS Recognition/Insertion Complex (TRC) Family	1
106	Vacuolar Iron Transporter (VIT) Family	1
Total		839

## Sheet: Table S7
Table S7 Correlation between M. phaseolina gene models (used in Figure 4) and previously annotated enzymes
Name of Stage	MPH Code	Alias	Name of Enzyme
Conidia Formation	MPH_03437	PKC1	Calcium-independent protein kinase C (EDU40306)
	MPH_05369	MPS1	MAP kinase kinase (XP_750330)
	MPH_12314	BCK1	MAP kinase kinase kinase (EED55884)
	MPH_10821	STE7	MAP kinase kinase (AEQ54952)
	MPH_01882	SW14	p85cdc10-interacting protein (AAB32253)
Surface Recognition (Contact and Adhesion)	MPH_00975	MAC1	MAC1 interacting protein 1 (AAN64312)
	MPH_10851	SUM1	unnamed protein product (CAK44508)
	MPH_00397	CPKA	Ca/Cm-dependent protein kinase A (ABD59786)
	MPH_07566	CPKA2	cAMP-dependent protein kinase catalytic subunit (AAO21201)
	MPH_13084	IME1	Serine/threonine-protein kinase RIM11/MSD1 (P38615)
	MPH_03235	FLO8	Transcriptional activator (XP_003609201)
Host defence nutralization	MPH_00440	DPPV	Dipeptidyl peptidase (B0XRV0)
	MPH_10506	MAP Kinase	MAP kinase Mps1(AAC63682)
	MPH_06603	Plasma membrane ATP binding cassette	Plasma membrane ATP-binding cassette (XP_002490931)
Appressorium Formation	MPH_02278	STE2	Pheromone alpha factor receptor (XP_754193)
	MPH_05860	MGB1	Beta sub-unit of G-protein (MGB1)
	MPH_01039	CDC24	Rho-like GTPase (ABY75210)
	MPH_11083	CDC42	Small GTPase of the Rho family (NP_013330)
	MPH_12736	BME1	Protein kinase activator Bem1 (UM05711)
	MPH_06596	PMK1	Serine/threonine-protein kinase (NP595289)
	MPH_10821	STE7	MAP kinase kinase (AEQ54952)
	MPH_00937	STE11	Cell division control protein 37 (EDN26147)
	MPH_13653	DIG1	Mitogen-activated protein kinase FUS3 (P16892)
	MPH_10040	DIG2	Mitogen-activated protein kinase KSS1 (P14681)
	MPH_06955	MST12	Transcriptom factor Ste12 (NP011952)
Appressorium Penetration and Invasive Growth	MPH_02278	STE2	Pheromone alpha factor receptor (XP_754193)
	MPH_05860	MGB1	Beta sub-unit of G-protein (MGB1)
	MPH_01039	CDC24	Rho-like GTPase (ABY75210)
	MPH_11083	CDC42	Small GTPase of the Rho family (NP_013330)
	MPH_12736	BME1	Protein kinase activator Bem1 (UM05711)
	MPH_06596	PMK1	Serine/threonine-protein kinase (NP595289)
	MPH_10821	STE7	MAP kinase kinase (AEQ54952)
	MPH_00937	STE11	Cell division control protein 37 (EDN26147)
	MPH_08753	PTP2	High osmolarity glycerol response protein 1 (P32485)
	MPH_04645	PTP3	phosphoribosyl pyrophosphate synthetase (AAA97558)
	MPH_06955	MST12	Transcriptom factor Ste12 (NP011952)
Toxin Secretion (Breaking of Host Difence)	MPH_00197	AAG27132	Fum6p (AAG27132)
	MPH_08753	AAW55999	High osmolarity glycerol response protein 1 (P32485)
	MPH_10731	ABK58108	Calmodulin (ABK58108)
	MPH_10194	6-MSAS	6-methylsalicylic acid synthase (P22367)
	MPH_09978	CAK44033	unnamed protein product (CAK44033)
	MPH_02955	CAK38040	unnamed protein product (CAK38040)
	MPH_12492	CAK40660	unnamed protein product (CAK40660)
	MPH_10274	ABO61189	calcineurin B (ABO61189)
	MPH_11502	Q00791	Versicolorin reductase (Q00791)
	MPH_13087	ABW82711	calcium/calmodulin-dependent protein kinase (ABW82711)
	MPH_03545	ACB12553	Fum6 (ACB12553)
	MPH_01567	3EKS	A Chain A, Crystal Structure Of Monomeric Actin Bound To Cytochalasin D (3EKS)
	MPH_06698	Pc21g15480	Pc21g15480 (CAP96445)
	MPH_08825	CAX43870	ER membrane ion transporter (CAX43870)
	MPH_01521	Q00730	Putative sterigmatocystin biosynthesis monooxygenase stcW (Q00730)
Host Cell Death	MPH_00837	KEX1	Pheromone-processing carboxypeptidase KEX1 (Q0USX0)
	MPH_05907	Q4WXZ5	Ribonuclease T2-like ((Q4WXZ5))
	MPH_00779	Q0UTA2	Fe-S cluster assembly protein DRE2 (Q0UTA2)
	MPH_12356	A6R7B8	Metacaspase-1 (A6R7B8)
	MPH_12402	EGO02024	B16.6 subunit of GRIM-19, NADH:ubiquinone oxidoreductase (EGO02024)

## Sheet: Table S8
Table S8 Correlation between M. phaseolina gene models (used in Figure 5) and previously annotated enzymes
MPH Code	Alias	Enzymes name
MPH_00975	MAC1	MAC1 interacting protein 1 (AAN64312)
MPH_00397	CPKA	Ca/Cm-dependent protein kinase A (ABD59786)
MPH_10851	SUM1	unnamed protein product (CAK44508)
MPH_07566	CPK2	cAMP-dependent protein kinase catalytic subunit (AAO21201)
MPH_13084	IME1	Serine/threonine-protein kinase RIM11/MSD1 (P38615)
MPH_03235	FLO8	Transcriptional activator (XP_003609201)
MPH_00770	RGS1	Hypothetical protein (CAA 91077)
MPH_07066	MAGA	A G-alpha-1 P-Loop (3QE0_C)
MPH_08752	MAGB	G-protein alpha subunit (AAB65426)
MPH_02326	MAGC	Alpha subunit of G proteins (AAB65427)
MPH_02278	STE2	Pheromone alpha factor receptor (XP_754193)
MPH_05860	MGB1	Beta sub-unit of G-protein (MGB1)
MPH_01039	CDC24	Rho-like GTPase (ABY75210)
MPH_11083	CDC42	Small GTPase of the Rho family (NP_013330)
MPH_12736	BEM1	Protein kinase activator Bem1 (UM05711)
MPH_00937	STE11	Cell division control protein 37 (EDN26147)
MPH_06596	PMK1	Serine/threonine-protein kinase (NP595289)
MPH_10821	STE7	MAP kinase kinase (AEQ54952)
MPH_08753	PTP2	High osmolarity glycerol response protein 1 (P32485)
MPH_04645	PTP3	phosphoribosyl pyrophosphate synthetase (AAA97558)
MPH_13653	DIG1	Mitogen-activated protein kinase FUS3 (P16892)
MPH_10040	DIG2	Mitogen-activated protein kinase KSS1 (P14681)
MPH_06955	MST12	Transcriptom factor Ste12 (NP011952)
MPH_03437	PKC1	calcium-independent protein kinase C (EDU40306)
MPH_09815	CNT5	GTPase SAR1 and related small G protein (AAZ81605)
MPH_05369	MPS1	MAP kinase kinase (XP_750330)
MPH_12314	BCK1	MAP kinase kinase kinase (EED55884)
MPH_00783	RLM1	glutathione reductase (AAB68208)
MPH_01882	SW14	p85cdc10-interacting protein (AAB32253)
MPH_08967	YPD2	Sensor hisdine kinase (XP_659404)
MPH_00885	YPD1	histidine containing phosphotransmitter protein (EGP92198)
MPH_08753	SSK1	Mitogen-activated protein kinase HOG1
MPH_03305	SSK2	MAP kinase (EGP91935)
MPH_03305	SSK22	putative SSK22 like MAPKK kinase
MPH_10325	PBS2	similar to MAP kinase kinase
MPH_10022	GLO1	glyoxylase I (AAT73077)
MPH_08957	CTT1	Catalase T (XP_681822)
MPH_09034	ARG80	MADS box transcription factor (XP_001395924)
MPH_10634	MSN2	Protein aggregation-remodeling factor HSP104 (P31539)
MPH_12202	MSN4	like protein ARP4 (P80428)
